# Supplementary material for: RNA G-quadruplexes control mitochondria-localized mRNA translation and energy metabolism
Source: Nat Commun. 2025 Apr 7;16:3292. doi: 10.1038/s41467-025-58118-5 (PMC11977240; doi:10.1038/s41467-025-58118-5)
Supplement: Supplementary file 3 — Supplementary Data 1 [file 41467_2025_58118_MOESM3_ESM.xlsx]

## Sheet: Description
Supplementary Data 1 - IP-MS analysis of hnRNP U interactors
Sheet name	Column	Name	Description
List of hnRNP U interactors, SP >=0.8	Column A	Protein IDs	Identifier(s) of protein(s) contained in the protein group.
	Column B	Majority protein IDs	IDs of proteins sharing at least half the number of peptides with ID protein in column A
	Column C	Gene names
	Column D	Protein names
	Column E	CC	Subcellular localization of the protein
	Column F	TYPE	Associated function
	Column G	% crapome	Frequency at which the protein is found in the CRAPome
	Column H	HNRNPU_SP	SAINT score (interaction score)
	Column I	HNRNPU_FC_A	Fold Change over control (IgG control used as control) by taking into acount control background
	Column J	HNRNPU_FC_B	Fold Change more stringent than the FC_A
List of hnRNP U interactors, SP <0.8	Column A	Protein IDs	Identifier(s) of protein(s) contained in the protein group.
	Column B	Majority protein IDs	IDs of proteins sharing at least half the number of peptides with ID protein in column A
	Column C	Gene names
	Column D	Protein names
	Column E	CC	Subcellular localization of the protein
	Column F	TYPE	Associated function
	Column G	% crapome	Frequency at which the protein is found in the CRAPome
	Column H	HNRNPU_SP	SAINT score (interaction score)
	Column I	HNRNPU_FC_A	Fold Change over control (IgG control used as control) by taking into acount control background
	Column J	HNRNPU_FC_B	Fold Change more stringent than the FC_A

## Sheet: SP>=0.8
Protein IDs	Majority protein IDs	Gene names	Protein names	CC	TYPE	% crapome	HNRNPU_SP	HNRNPU_FC_A	HNRNPU_FC_B
Q00839	Q00839;Q00839-2	HNRNPU	heterogeneous nuclear ribonucleoprotein U	Nucleus	transporter	0.807263	1	14.2	14.17
P19338	P19338	NCL	nucleolin	Nucleus	other	0.736034	1	5.97	5.92
O60506	O60506-3;O60506-4;O60506-5	SYNCRIP	synaptotagmin binding cytoplasmic RNA interacting protein	Nucleus	other	0.641061	1	5.63	5.34
Q99873	Q99873-3;Q99873-2;Q99873;Q99873-5	PRMT1	protein arginine methyltransferase 1	Nucleus	enzyme	0.365922	1	5.04	5.03
P67809	P67809	YBX1	Y-box binding protein 1	Nucleus	transcription regulator	0.625698	1	4.61	4.6
P17844	P17844;P17844-2	DDX5	DEAD-box helicase 5	Nucleus	enzyme	0.73743	1	4.57	4.53
Q9BZE1	Q9BZE1	MRPL37	mitochondrial ribosomal protein L37	Cytoplasm	enzyme	0.0851955	1	4.39	4.37
Q9BYD1	Q9BYD1	MRPL13	mitochondrial ribosomal protein L13	Cytoplasm	other	0.0684358	1	4.31	4.26
Q96A35	Q96A35	MRPL24	mitochondrial ribosomal protein L24	Cytoplasm	other	0.0586592	1	4.28	4.14
P05388	P05388;P05388-2;Q8NHW5	RPLP0	ribosomal protein lateral stalk subunit P0	Cytoplasm	other	0.608939	1	4.1	4.09
Q13084	Q13084	MRPL28	mitochondrial ribosomal protein L28	Cytoplasm	other	0.0586592	1	4.09	4.05
Q9NYK5	Q9NYK5;Q9NYK5-2	MRPL39	mitochondrial ribosomal protein L39	Cytoplasm	other	0.107542	1	4.09	4.05
Q9NP92	Q9NP92	MRPS30	mitochondrial ribosomal protein S30	Cytoplasm	enzyme	0.0293296	1	4.03	3.99
P61978	P61978-3;P61978;P61978-2	HNRNPK	heterogeneous nuclear ribonucleoprotein K	Nucleus	transcription regulator	0.811453	1	4.01	4
Q08211	Q08211	DHX9	DExH-box helicase 9	Nucleus	enzyme	0.656425	1	3.82	3.74
Q8TAE8	Q8TAE8	GADD45GIP1	GADD45G interacting protein 1	Nucleus	other	0.0796089	1	3.82	3.82
O00571	O00571;O00571-2;O15523-2;O15523	DDX3X	DEAD-box helicase 3 X-linked	Cytoplasm	enzyme	0.695531	1	3.78	3.72
Q9P015	Q9P015	MRPL15	mitochondrial ribosomal protein L15	Cytoplasm	other	0.0782123	1	3.76	3.73
Q9BRJ2	Q9BRJ2	MRPL45	mitochondrial ribosomal protein L45	Cytoplasm	other	0.0572626	1	3.76	3.76
Q9H9J2	Q9H9J2	MRPL44	mitochondrial ribosomal protein L44	Cytoplasm	enzyme	0.0824022	1	3.72	3.63
Q92552	Q92552;Q92552-2	MRPS27	mitochondrial ribosomal protein S27	Cytoplasm	other	0.120112	1	3.66	3.65
P61247	P61247	RPS3A	ribosomal protein S3A	Nucleus	other	0.606145	0.98	3.66	3.45
Q96DV4	Q96DV4	MRPL38	mitochondrial ribosomal protein L38	Cytoplasm	other	0.047486	1	3.5	3.49
P46777	P46777	RPL5	ribosomal protein L5	Cytoplasm	other	0.551676	0.99	3.44	3.35
P82650	P82650;P82650-2	MRPS22	mitochondrial ribosomal protein S22	Cytoplasm	other	0.125698	1	3.39	3.3
Q9HD33	Q9HD33-2;Q9HD33;Q9HD33-3	MRPL47	mitochondrial ribosomal protein L47	Cytoplasm	other	0.0558659	0.99	3.34	3.33
P18124	P18124	RPL7	ribosomal protein L7	Nucleus	transcription regulator	0.467877	1	3.25	3.21
P49406	P49406	MRPL19	mitochondrial ribosomal protein L19	Cytoplasm	other	0.0824022	0.99	3.24	3.23
Q96EY7	Q96EY7	PTCD3	pentatricopeptide repeat domain 3	Cytoplasm	other	0.115922	1	3.15	3.12
P08708	P08708	RPS17	ribosomal protein S17	Cytoplasm	other	0.477654	0.93	3.15	3.02
P39023	P39023	RPL3	ribosomal protein L3	Nucleus	other	0.561453	1	3.14	3.08
P62280	P62280	RPS11	ribosomal protein S11	Cytoplasm	other	0.47486	1	3.05	3.02
P82933	P82933	MRPS9	mitochondrial ribosomal protein S9	Cytoplasm	other	0.100559	1	3.04	3
Q7Z2W9	Q7Z2W9	MRPL21	mitochondrial ribosomal protein L21	Cytoplasm	other	0.0628492	1	3.03	2.99
Q9BYD6	Q9BYD6	MRPL1	mitochondrial ribosomal protein L1	Cytoplasm	other	0.0600559	1	2.99	2.98
Q13405	Q13405	MRPL49	mitochondrial ribosomal protein L49	Cytoplasm	enzyme	0.0726257	1	2.99	2.99
Q15020	Q15020-4;Q15020	SART3	spliceosome associated factor 3, U4/U6 recycling protein	Nucleus	other	0.276536	1	2.94	2.93
Q9BYD2	Q9BYD2	MRPL9	mitochondrial ribosomal protein L9	Cytoplasm	translation regulator	0.0614525	1	2.93	2.85
Q9BYD3	Q9BYD3;Q9BYD3-2	MRPL4	mitochondrial ribosomal protein L4	Cytoplasm	other	0.100559	1	2.91	2.9
P30050	P30050;P30050-2	RPL12	ribosomal protein L12	Nucleus	other	0.554469	0.81	2.89	2.7
P52815	P52815	MRPL12	mitochondrial ribosomal protein L12	Cytoplasm	other	0.244413	1	2.88	2.88
Q9Y3D9	Q9Y3D9	MRPS23	mitochondrial ribosomal protein S23	Cytoplasm	other	0.118715	1	2.86	2.83
P25398	P25398	RPS12	ribosomal protein S12	Cytoplasm	other	0.53352	0.81	2.86	2.62
P09001	P09001	MRPL3	mitochondrial ribosomal protein L3	Cytoplasm	other	0.0544693	0.99	2.84	2.82
Q9NWU5	Q9NWU5;Q9NWU5-2;Q9NWU5-3	MRPL22	mitochondrial ribosomal protein L22	Cytoplasm	other	0.100559	1	2.81	2.8
Q8IXM3	Q8IXM3	MRPL41	mitochondrial ribosomal protein L41	Cytoplasm	other	0.0935754	0.99	2.81	2.81
Q14197	Q14197	MRPL58	mitochondrial ribosomal protein L58	Cytoplasm	enzyme	0.0600559	1	2.81	2.8
Q14103	Q14103-3;Q14103;Q14103-4;Q14103-2	HNRNPD	heterogeneous nuclear ribonucleoprotein D	Nucleus	transcription regulator	0.682961	0.99	2.79	2.77
Q9NVS2	Q9NVS2;Q9NVS2-2;Q9NVS2-3	MRPS18A	mitochondrial ribosomal protein S18A	Cytoplasm	other	0.0572626	0.99	2.73	2.66
P46782	P46782	RPS5	ribosomal protein S5	Cytoplasm	other	0.448324	0.99	2.69	2.69
Q12906	Q12906-5;Q12906-4;Q12906-2;Q12906-6;Q12906-3;Q12906;Q12906-7	ILF3	interleukin enhancer binding factor 3	Nucleus	transcription regulator	0.52933	0.98	2.68	2.62
P82673	P82673	MRPS35	mitochondrial ribosomal protein S35	Cytoplasm	other	0.103352	0.99	2.67	2.63
Q8N983	Q8N983-4;Q8N983-3;Q8N983-2;Q8N983;Q8N983-6;Q8N983-7	MRPL43	mitochondrial ribosomal protein L43	Cytoplasm	translation regulator	0.0656425	1	2.64	2.63
Q12905	Q12905	ILF2	interleukin enhancer binding factor 2	Nucleus	transcription regulator	0.437151	0.98	2.6	2.55
Q9NRX2	Q9NRX2	MRPL17	mitochondrial ribosomal protein L17	Cytoplasm	other	0.0544693	0.99	2.59	2.54
P36578	P36578	RPL4	ribosomal protein L4	Cytoplasm	enzyme	0.620112	0.96	2.56	2.44
Q8N5N7	Q8N5N7;Q8N5N7-2	MRPL50	mitochondrial ribosomal protein L50	Cytoplasm	other	0.0488827	0.99	2.55	2.51
P22626	P22626;P22626-2	HNRNPA2B1	heterogeneous nuclear ribonucleoprotein A2/B1	Nucleus	other	0.748603	0.98	2.54	2.44
Q96EL3	Q96EL3	MRPL53	mitochondrial ribosomal protein L53	Cytoplasm	other	0.0586592	1	2.45	2.44
Q92665	Q92665	MRPS31	mitochondrial ribosomal protein S31	Cytoplasm	other	0.128492	0.99	2.44	2.41
Q99729	Q99729-3;Q99729-2;Q99729-4;Q99729	HNRNPAB	heterogeneous nuclear ribonucleoprotein A/B	Nucleus	enzyme	0.617318	0.99	2.43	2.41
P18621	P18621;P18621-3;P18621-2	RPL17	ribosomal protein L17	Cytoplasm	other	0.592179	0.99	2.38	2.37
Q9NX20	Q9NX20	MRPL16	mitochondrial ribosomal protein L16	Cytoplasm	other	0.0796089	0.98	2.37	2.34
Q9Y399	Q9Y399	MRPS2	mitochondrial ribosomal protein S2	Cytoplasm	other	0.0907821	0.99	2.35	2.33
Q02543	Q02543	RPL18A	ribosomal protein L18a	Cytoplasm	other	0.418994	0.98	2.34	2.27
Q6P1L8	Q6P1L8	MRPL14	mitochondrial ribosomal protein L14	Cytoplasm	other	0.103352	0.99	2.31	2.29
P62841	P62841	RPS15	ribosomal protein S15	Cytoplasm	other	0.333799	0.99	2.31	2.29
P51398	P51398-2;P51398-3;P51398	DAP3	death associated protein 3	Cytoplasm	other	0.134078	0.99	2.3	2.29
P07910	P07910-2;P07910;P07910-4;P07910-3;P0DMR1;O60812;B7ZW38;B2RXH8	HNRNPC	heterogeneous nuclear ribonucleoprotein C	Nucleus	other	0.620112	0.99	2.29	2.28
P51991	P51991-2;P51991	HNRNPA3	heterogeneous nuclear ribonucleoprotein A3	Nucleus	other	0.624302	0.99	2.21	2.18
P32969	P32969	RPL9	ribosomal protein L9	Nucleus	other	0.544693	0.87	2.21	2.1
Q9Y2R9	Q9Y2R9	MRPS7	mitochondrial ribosomal protein S7	Cytoplasm	other	0.106145	0.99	2.19	2.18
Q9Y676	Q9Y676	MRPS18B	mitochondrial ribosomal protein S18B	Cytoplasm	other	0.0935754	0.99	2.18	2.16
P06748	P06748-2;P06748;P06748-3	NPM1	nucleophosmin 1	Nucleus	transcription regulator	0.773743	0.98	2.17	2.15
Q02878	Q02878	RPL6	ribosomal protein L6	Nucleus	other	0.603352	0.95	2.17	2.11
P82930	P82930	MRPS34	mitochondrial ribosomal protein S34	Cytoplasm	other	0.0810056	0.97	2.16	2.12
Q9BYN8	Q9BYN8	MRPS26	mitochondrial ribosomal protein S26	Cytoplasm	other	0.0712291	0.98	2.08	2.06
P18077	P18077	RPL35A	ribosomal protein L35a	Cytoplasm	other	0.307263	0.81	2.08	2.01
P46783	P46783;Q9NQ39	RPS10	ribosomal protein S10	Cytoplasm	other	0.469274	0.86	2.08	2.01
P61513	P61513	RPL37A	ribosomal protein L37a	Cytoplasm	other	0.27933	0.99	2.06	2.04
P27816	P27816-6;P27816;P27816-2;P27816-4;P27816-5	MAP4	microtubule associated protein 4	Cytoplasm	other	0.435754	0.94	2.05	2.04
Q9BYC9	Q9BYC9	MRPL20	mitochondrial ribosomal protein L20	Cytoplasm	other	0.0321229	0.99	2.05	2.04
Q9NVI7	Q9NVI7-2;Q9NVI7-3;Q9NVI7;Q5T9A4	ATAD3A	ATPase family AAA domain containing 3A	Cytoplasm	other	0.319832	0.96	2.04	2.01
O15479	O15479	MAGEB2	MAGE family member B2	Cytoplasm	other	0.0111732	0.98	2.04	2.03
P12956	P12956;P12956-2	XRCC6	X-ray repair cross complementing 6	Nucleus	enzyme	0.541899	0.93	2.02	1.98
P82914	P82914	MRPS15	mitochondrial ribosomal protein S15	Cytoplasm	other	0.0544693	0.99	2	1.99
P82663	P82663;P82663-3;P82663-2	MRPS25	mitochondrial ribosomal protein S25	Cytoplasm	other	0.0293296	0.97	1.98	1.97
P62244	P62244	RPS15A	ribosomal protein S15a	Cytoplasm	other	0.560056	0.84	1.97	1.9
Q13151	Q13151	HNRNPA0	heterogeneous nuclear ribonucleoprotein A0	Nucleus	other	0.565642	0.97	1.95	1.94
P16989	P16989-2;P16989;P16989-3	YBX3	Y-box binding protein 3	Nucleus	transcription regulator	0.506983	0.97	1.91	1.89
O43390	O43390;O43390-3;O43390-2;O43390-4	HNRNPR	heterogeneous nuclear ribonucleoprotein R	Nucleus	other	0.589385	0.94	1.9	1.88
Q9H0U6	Q9H0U6	MRPL18	mitochondrial ribosomal protein L18	Cytoplasm	translation regulator	0.051676	0.97	1.9	1.87
Q9Y6G3	Q9Y6G3	MRPL42	mitochondrial ribosomal protein L42	Cytoplasm	other	0.00418994	0.97	1.89	1.87
Q86TS9	Q86TS9-3;Q86TS9;Q86TS9-2	MRPL52	mitochondrial ribosomal protein L52	Cytoplasm	other	0.0181564	0.98	1.89	1.88
Q9H2W6	Q9H2W6	MRPL46	mitochondrial ribosomal protein L46	Cytoplasm	other	0.0865922	0.95	1.88	1.85
O95793	O95793-2;O95793-3;O95793	STAU1	staufen double-stranded RNA binding protein 1	Cytoplasm	transporter	0.318436	0.89	1.86	1.81
Q13263	Q13263-2;Q13263	TRIM28	tripartite motif containing 28	Nucleus	transcription regulator	0.650838	0.87	1.86	1.81
Q5T653	Q5T653	MRPL2	mitochondrial ribosomal protein L2	Extracellular Space	other	0.0600559	0.96	1.84	1.81
Q16540	Q16540	MRPL23	mitochondrial ribosomal protein L23	Cytoplasm	other	0.0530726	0.97	1.84	1.81
Q9BQ67	Q9BQ67	GRWD1	glutamate rich WD repeat containing 1	Nucleus	other	0.223464	0.95	1.83	1.82
Q7Z7H8	Q7Z7H8;Q7Z7H8-2	MRPL10	mitochondrial ribosomal protein L10	Cytoplasm	other	0.047486	0.89	1.83	1.77
Q8TCC3	Q8TCC3;Q8TCC3-2;Q8TCC3-3	MRPL30	mitochondrial ribosomal protein L30	Cytoplasm	other	0.0307263	0.97	1.82	1.82
Q9BYC8	Q9BYC8	MRPL32	mitochondrial ribosomal protein L32	Cytoplasm	translation regulator	0.0432961	0.96	1.81	1.8
Q9Y2Q9	Q9Y2Q9	MRPS28	mitochondrial ribosomal protein S28	Cytoplasm	other	0.0907821	0.98	1.81	1.81
Q9NZB2	Q9NZB2;Q9NZB2-6;Q9NZB2-4;Q9NZB2-2;Q9NZB2-5	FAM120A	family with sequence similarity 120A	Cytoplasm	other	0.222067	0.87	1.8	1.77
Q96GC5	Q96GC5-3;Q96GC5	MRPL48	mitochondrial ribosomal protein L48	Cytoplasm	other	0.0642458	0.88	1.79	1.71
P46779	P46779;P46779-2;P46779-3;P46779-4;P46779-5	RPL28	ribosomal protein L28	Cytoplasm	other	0.441341	0.92	1.79	1.76
Q9Y291	Q9Y291	MRPS33	mitochondrial ribosomal protein S33	Cytoplasm	other	0.0446927	0.96	1.78	1.77
P40939	P40939	HADHA	hydroxyacyl-CoA dehydrogenase trifunctional multienzyme complex subunit alpha	Cytoplasm	enzyme	0.215084	0.81	1.77	1.69
O14979	O14979-3;O14979-2;O14979	HNRNPDL	heterogeneous nuclear ribonucleoprotein D like	Nucleus	other	0.515363	0.95	1.77	1.77
P52292	P52292	KPNA2	karyopherin subunit alpha 2	Nucleus	transporter	0.51257	0.86	1.75	1.72
Q9P0M9	Q9P0M9	MRPL27	mitochondrial ribosomal protein L27	Cytoplasm	other	0.0572626	0.93	1.75	1.7
Q9UKB1	Q9UKB1-2;Q9UKB1-3;Q9UKB1;Q9Y297-2;Q9Y297	FBXW11	F-box and WD repeat domain containing 11	Cytoplasm	enzyme	0.00418994	0.83	1.74	1.69
Q9NQ50	Q9NQ50	MRPL40	mitochondrial ribosomal protein L40	Cytoplasm	other	0.047486	0.95	1.73	1.71
Q9BQC6	Q9BQC6	MRPL57	mitochondrial ribosomal protein L57	Cytoplasm	other	0.0209497	0.96	1.71	1.71
P82932	P82932	MRPS6	mitochondrial ribosomal protein S6	Cytoplasm	other	0.0530726	0.9	1.71	1.68
Q9HCE1	Q9HCE1;Q9HCE1-2	MOV10	Mov10 RISC complex RNA helicase	Nucleus	enzyme	0.121508	0.88	1.69	1.69
P46778	P46778	RPL21	ribosomal protein L21	Cytoplasm	other	0.459497	0.95	1.69	1.68
Q9Y3F4	Q9Y3F4;Q9Y3F4-2	STRAP	serine/threonine kinase receptor associated protein	Plasma Membrane	other	0.445531	0.84	1.67	1.64
P82664	P82664	MRPS10	mitochondrial ribosomal protein S10	Cytoplasm	other	0.0321229	0.93	1.66	1.64
P09651	P09651-3;P09651-2;P09651;Q32P51	HNRNPA1	heterogeneous nuclear ribonucleoprotein A1	Nucleus	enzyme	0.77095	0.8	1.62	1.57
P63173	P63173	RPL38	ribosomal protein L38	Cytoplasm	other	0.418994	0.87	1.56	1.53
P82912	P82912-2;P82912	MRPS11	mitochondrial ribosomal protein S11	Cytoplasm	other	0.0837989	0.88	1.52	1.5
P82921	P82921	MRPS21	mitochondrial ribosomal protein S21	Cytoplasm	other	0.0726257	0.91	1.52	1.51
P14678	P14678-2;P63162;P14678;P63162-2;P14678-3	SNRPB	small nuclear ribonucleoprotein polypeptides B and B1	Nucleus	other	0.430168	0.91	1.52	1.52
P62266	P62266	RPS23	ribosomal protein S23	Cytoplasm	translation regulator	0.576816	0.87	1.5	1.48
P05198	P05198	EIF2S1	eukaryotic translation initiation factor 2 subunit alpha	Cytoplasm	translation regulator	0.335196	0.86	1.47	1.46
Q9BQ48	Q9BQ48	MRPL34	mitochondrial ribosomal protein L34	Cytoplasm	other	0.0851955	0.92	1.47	1.47
Q9UNX3	Q9UNX3;P61254	RPL26L1	ribosomal protein L26 like 1	Cytoplasm	other	0.428771	0.88	1.46	1.46
O43324	O43324-2;O43324	EEF1E1	eukaryotic translation elongation factor 1 epsilon 1	Cytoplasm	translation regulator	0.298883	0.84	1.45	1.43
P61313	P61313;P61313-2	RPL15	ribosomal protein L15	Cytoplasm	other	0.509777	0.82	1.41	1.4
P62081	P62081	RPS7	ribosomal protein S7	Cytoplasm	other	0.513966	0.85	1.41	1.4
P46776	P46776	RPL27A	ribosomal protein L27a	Cytoplasm	other	0.600559	0.86	1.4	1.39
P62316	P62316-2;P62316	SNRPD2	small nuclear ribonucleoprotein D2 polypeptide	Nucleus	other	0.47486	0.85	1.35	1.34
O60783	O60783	MRPS14	mitochondrial ribosomal protein S14	Cytoplasm	other	0.0726257	0.82	1.29	1.29

## Sheet: SP<0.8
Protein IDs	Majority protein IDs	Gene names	Protein names	CC	TYPE	% crapome	HNRNPU_SP	HNRNPU_FC_A	HNRNPU_FC_B
P23396	P23396;P23396-2	RPS3	ribosomal protein S3	Cytoplasm	enzyme	0.685754	0.62	2.32	1.97
Q8NC51	Q8NC51-3;Q8NC51;Q8NC51-4;Q8NC51-2	SERBP1	SERPINE1 mRNA binding protein 1	Cytoplasm	other	0.653631	0.71	2.27	2.08
P62888	P62888	RPL30	ribosomal protein L30	Cytoplasm	other	0.356145	0.78	2.24	2.02
P61353	P61353	RPL27	ribosomal protein L27	Cytoplasm	other	0.452514	0.56	2.23	2.03
P62249	P62249	RPS16	ribosomal protein S16	Cytoplasm	other	0.574022	0.78	2.16	1.95
P62701	P62701;Q8TD47	RPS4X	ribosomal protein S4 X-linked	Cytoplasm	other	0.629888	0.57	2.14	1.94
P15880	P15880	RPS2	ribosomal protein S2	Cytoplasm	other	0.624302	0.59	2.04	1.78
P26373	P26373;P26373-2	RPL13	ribosomal protein L13	Nucleus	other	0.662011	0.78	1.96	1.88
P62263	P62263	RPS14	ribosomal protein S14	Cytoplasm	translation regulator	0.717877	0.61	1.94	1.8
P46781	P46781	RPS9	ribosomal protein S9	Cytoplasm	translation regulator	0.541899	0.78	1.91	1.81
P05141	P05141;P12235	SLC25A5	solute carrier family 25 member 5	Cytoplasm	transporter	0.73324	0.74	1.91	1.79
P52272	P52272-2;P52272	HNRNPM	heterogeneous nuclear ribonucleoprotein M	Nucleus	other	0.726257	0.4	1.86	1.56
P62241	P62241	RPS8	ribosomal protein S8	Cytoplasm	other	0.695531	0.77	1.84	1.74
P60866	P60866;P60866-2	RPS20	ribosomal protein S20	Cytoplasm	other	0.534916	0.36	1.8	1.63
P05387	P05387	RPLP2	ribosomal protein lateral stalk subunit P2	Cytoplasm	other	0.614525	0.49	1.77	1.49
P07814	P07814	EPRS1	glutamyl-prolyl-tRNA synthetase 1	Cytoplasm	enzyme	0.548883	0.55	1.76	1.71
P62424	P62424	RPL7A	ribosomal protein L7a	Cytoplasm	other	0.555866	0.5	1.75	1.52
P14868	P14868;P14868-2	DARS1	aspartyl-tRNA synthetase 1	Cytoplasm	enzyme	0.378492	0.6	1.73	1.62
P84098	P84098	RPL19	ribosomal protein L19	Cytoplasm	other	0.639665	0.71	1.73	1.63
Q6P5R6	Q6P5R6	RPL22L1	ribosomal protein L22 like 1	Other	other	0.0782123	0.73	1.72	1.66
P62917	P62917	RPL8	ribosomal protein L8	Cytoplasm	other	0.544693	0.47	1.72	1.61
P62829	P62829	RPL23	ribosomal protein L23	Cytoplasm	other	0.708101	0.71	1.71	1.62
P46940	P46940	IQGAP1	IQ motif containing GTPase activating protein 1	Cytoplasm	other	0.27514	0.26	1.68	1.58
P62269	P62269	RPS18	ribosomal protein S18	Cytoplasm	other	0.557263	0.24	1.68	1.49
P41252	P41252	IARS1	isoleucyl-tRNA synthetase 1	Cytoplasm	enzyme	0.358939	0.47	1.65	1.58
P50914	P50914	RPL14	ribosomal protein L14	Cytoplasm	other	0.465084	0.65	1.63	1.52
P08865	P08865	RPSA	ribosomal protein SA	Cytoplasm	translation regulator	0.467877	0.34	1.61	1.47
P27635	P27635	RPL10	ribosomal protein L10	Cytoplasm	translation regulator	0.515363	0.65	1.6	1.54
P62750	P62750	RPL23A	ribosomal protein L23a	Cytoplasm	other	0.583799	0.41	1.58	1.4
Q07020	Q07020-2;Q07020	RPL18	ribosomal protein L18	Cytoplasm	other	0.557263	0.64	1.56	1.5
P62753	P62753	RPS6	ribosomal protein S6	Cytoplasm	other	0.650838	0.69	1.54	1.5
P31943	P31943	HNRNPH1	heterogeneous nuclear ribonucleoprotein H1	Nucleus	other	0.77933	0.72	1.53	1.49
P62899	P62899;P62899-3;P62899-2	RPL31	ribosomal protein L31	Cytoplasm	other	0.467877	0.43	1.53	1.43
P62277	P62277	RPS13	ribosomal protein S13	Cytoplasm	other	0.434358	0.18	1.53	1.32
Q7L2E3	Q7L2E3-3;Q7L2E3;Q7L2E3-2	DHX30	DExH-box helicase 30	Nucleus	enzyme	0.26257	0.6	1.51	1.5
P42677	P42677	RPS27	ribosomal protein S27	Cytoplasm	other	0.574022	0.62	1.51	1.45
Q07666	Q07666-2;Q07666;Q07666-3	KHDRBS1	KH RNA binding domain containing, signal transduction associated 1	Nucleus	transcription regulator	0.486034	0.74	1.46	1.43
P49207	P49207	RPL34	ribosomal protein L34	Cytoplasm	other	0.344972	0.62	1.46	1.4
P83731	P83731	RPL24	ribosomal protein L24	Cytoplasm	other	0.624302	0.41	1.45	1.35
P83881	P83881	RPL36A	ribosomal protein L36a	Cytoplasm	other	0.307263	0.71	1.44	1.41
P26599	P26599;P26599-2;P26599-3	PTBP1	polypyrimidine tract binding protein 1	Nucleus	enzyme	0.611732	0.66	1.42	1.4
P39019	P39019	RPS19	ribosomal protein S19	Cytoplasm	other	0.46648	0.21	1.42	1.2
P62854	P62854;Q5JNZ5	RPS26	ribosomal protein S26	Cytoplasm	other	0.523743	0.71	1.41	1.39
Q96GA3	Q96GA3	LTV1	LTV1 ribosome biogenesis factor	Other	other	0.191341	0.74	1.4	1.39
P63244	P63244	RACK1	receptor for activated C kinase 1	Cytoplasm	enzyme	0.49162	0.52	1.4	1.32
Q4U2R6	Q4U2R6	MRPL51	mitochondrial ribosomal protein L51	Cytoplasm	other	0.00698324	0.47	1.38	1.32
P54136	P54136;P54136-2	RARS1	arginyl-tRNA synthetase 1	Cytoplasm	enzyme	0.465084	0.37	1.36	1.32
P40429	P40429	RPL13A	ribosomal protein L13a	Cytoplasm	other	0.410615	0.52	1.35	1.29
P62847	P62847-2;P62847-3;P62847;P62847-4	RPS24	ribosomal protein S24	Cytoplasm	other	0.493017	0.51	1.33	1.26
P62906	P62906	RPL10A	ribosomal protein L10a	Nucleus	other	0.391061	0.44	1.31	1.23
Q92841	Q92841-1;Q92841-3;Q92841;Q92841-2	DDX17	DEAD-box helicase 17	Nucleus	enzyme	0.730447	0.32	1.3	1.28
P38919	P38919	EIF4A3	eukaryotic translation initiation factor 4A3	Nucleus	enzyme	0.583799	0.62	1.3	1.29
P55084	P55084-2;P55084	HADHB	hydroxyacyl-CoA dehydrogenase trifunctional multienzyme complex subunit beta	Cytoplasm	enzyme	0.171788	0.6	1.3	1.29
Q7Z7F7	Q7Z7F7;Q7Z7F7-2	MRPL55	mitochondrial ribosomal protein L55	Cytoplasm	other	0.0432961	0.78	1.3	1.29
P47897	P47897-2;P47897	QARS1	glutaminyl-tRNA synthetase 1	Cytoplasm	enzyme	0.406425	0.2	1.3	1.24
P10809	P10809;P10809-2	HSPD1	heat shock protein family D (Hsp60) member 1	Cytoplasm	enzyme	0.726257	0.52	1.29	1.29
Q96EL2	Q96EL2	MRPS24	mitochondrial ribosomal protein S24	Cytoplasm	other	0.0167598	0.6	1.29	1.27
P55209	P55209-3;P55209-2;P55209	NAP1L1	nucleosome assembly protein 1 like 1	Nucleus	other	0.522346	0.63	1.29	1.29
P51114	P51114-2;P51114;P51114-3	FXR1	FMR1 autosomal homolog 1	Cytoplasm	other	0.195531	0.35	1.28	1.26
Q71UM5	Q71UM5	RPS27L	ribosomal protein S27 like	Cytoplasm	translation regulator	0.519553	0.62	1.27	1.25
Q13895	Q13895	BYSL	bystin like	Nucleus	other	0.203911	0.31	1.26	1.22
Q96E29	Q96E29-3;Q96E29-2;Q96E29	MTERF3	mitochondrial transcription termination factor 3	Cytoplasm	other	0.00837989	0.39	1.26	1.24
P19784	P19784	CSNK2A2	casein kinase 2 alpha 2	Cytoplasm	kinase	0.103352	0.42	1.25	1.24
Q00341	Q00341;Q00341-2	HDLBP	high density lipoprotein binding protein	Nucleus	transporter	0.304469	0.14	1.24	1.23
Q9BUJ2	Q9BUJ2-3;Q9BUJ2-4;Q9BUJ2-2;Q9BUJ2	HNRNPUL1	heterogeneous nuclear ribonucleoprotein U like 1	Nucleus	other	0.354749	0	1.24	1.24
L0R8F8	L0R8F8	MIEF1	mitochondrial elongation factor 1	Cytoplasm	other	0.00139665	0	1.24	1.24
O75607	O75607	NPM3	nucleophosmin/nucleoplasmin 3	Nucleus	other	0.291899	0	1.24	1.24
O14744	O14744-3;O14744-5;O14744-2;O14744;O14744-4	PRMT5	protein arginine methyltransferase 5	Cytoplasm	enzyme	0.398045	0	1.24	1.24
Q15427	Q15427	SF3B4	splicing factor 3b subunit 4	Nucleus	other	0.276536	0	1.24	1.24
P63208	P63208;P63208-2	SKP1	S-phase kinase associated protein 1	Nucleus	transcription regulator	0.434358	0	1.24	1.24
P62318	P62318-2;P62318	SNRPD3	small nuclear ribonucleoprotein D3 polypeptide	Nucleus	other	0.526536	0.56	1.24	1.23
P62306	P62306	SNRPF	small nuclear ribonucleoprotein polypeptide F	Nucleus	other	0.340782	0	1.24	1.24
P37108	P37108	SRP14	signal recognition particle 14	Cytoplasm	other	0.472067	0	1.24	1.24
Q7L0Y3	Q7L0Y3	TRMT10C	tRNA methyltransferase 10C, mitochondrial RNase P subunit	Cytoplasm	enzyme	0.106145	0	1.24	1.24
Q7Z2W4	Q7Z2W4-2;Q7Z2W4;Q7Z2W4-3	ZC3HAV1	zinc finger CCCH-type containing, antiviral 1	Plasma Membrane	other	0.293296	0.21	1.24	1.23
Q9Y3B7	Q9Y3B7;Q9Y3B7-2;Q9Y3B7-3	MRPL11	mitochondrial ribosomal protein L11	Cytoplasm	other	0.0530726	0.53	1.23	1.22
Q9Y3D3	Q9Y3D3;Q9Y3D3-2	MRPS16	mitochondrial ribosomal protein S16	Cytoplasm	other	0.0363128	0.59	1.23	1.22
P62308	P62308;A8MWD9	SNRPG	small nuclear ribonucleoprotein polypeptide G	Nucleus	other	0.203911	0.6	1.23	1.22
O76094	O76094-2;O76094	SRP72	signal recognition particle 72	Nucleus	kinase	0.234637	0.27	1.23	1.22
Q9H7E9	Q9H7E9;Q9H7E9-2	C8orf33	chromosome 8 open reading frame 33	Other	other	0.0824022	0.48	1.22	1.21
Q07065	Q07065	CKAP4	cytoskeleton associated protein 4	Cytoplasm	other	0.234637	0.2	1.22	1.2
O75534	O75534-2;O75534;O75534-3;O75534-4	CSDE1	cold shock domain containing E1	Cytoplasm	enzyme	0.26676	0.15	1.22	1.2
P62910	P62910	RPL32	ribosomal protein L32	Cytoplasm	other	0.256983	0.57	1.22	1.21
P63220	P63220	RPS21	ribosomal protein S21	Cytoplasm	other	0.351955	0.24	1.22	1.14
P62273	P62273;P62273-2	RPS29	ribosomal protein S29	Cytoplasm	other	0.311453	0.61	1.22	1.21
Q13243	Q13243-3;Q13243	SRSF5	serine and arginine rich splicing factor 5	Nucleus	other	0.363128	0.46	1.22	1.21
P82675	P82675;P82675-2	MRPS5	mitochondrial ribosomal protein S5	Cytoplasm	other	0.0921788	0.27	1.21	1.19
Q07021	Q07021	C1QBP	complement C1q binding protein	Cytoplasm	transcription regulator	0.586592	0	1.19	1.18
P52597	P52597	HNRNPF	heterogeneous nuclear ribonucleoprotein F	Nucleus	other	0.73743	0	1.19	1.18
P42285	P42285	MTREX	Mtr4 exosome RNA helicase	Nucleus	other	0.300279	0	1.19	1.18
P62857	P62857	RPS28	ribosomal protein S28	Cytoplasm	other	0.564246	0.43	1.19	1.15
P13010	P13010	XRCC5	X-ray repair cross complementing 5	Nucleus	enzyme	0.597765	0.16	1.19	1.17
A6NGE4	A6NGE4	DCAF8L1	DDB1 and CUL4 associated factor 8 like 1	Other	other	0	0	1.18	1.17
Q92499	Q92499;Q92499-3;Q92499-2	DDX1	DEAD-box helicase 1	Nucleus	enzyme	0.462291	0	1.18	1.18
Q13868	Q13868-3;Q13868-2;Q13868	EXOSC2	exosome component 2	Nucleus	enzyme	0.181564	0	1.18	1.18
Q15024	Q15024	EXOSC7	exosome component 7	Nucleus	enzyme	0.117318	0	1.18	1.18
Q9P035	Q9P035-2;Q9P035	HACD3	3-hydroxyacyl-CoA dehydratase 3	Cytoplasm	enzyme	0.24581	0	1.18	1.18
Q96AG4	Q96AG4	LRRC59	leucine rich repeat containing 59	Cytoplasm	other	0.244413	0	1.18	1.18
O75394	O75394	MRPL33	mitochondrial ribosomal protein L33	Cytoplasm	other	0.0377095	0	1.18	1.17
Q02978	Q02978-2;Q02978	SLC25A11	solute carrier family 25 member 11	Cytoplasm	transporter	0.405028	0	1.18	1.17
P12236	P12236	SLC25A6	solute carrier family 25 member 6	Cytoplasm	transporter	0.691341	0.3	1.18	1.16
Q9Y2R5	Q9Y2R5	MRPS17	mitochondrial ribosomal protein S17	Cytoplasm	other	0.0670391	0	1.17	1.16
O75127	O75127	PTCD1	pentatricopeptide repeat domain 1	Cytoplasm	other	0.00837989	0	1.17	1.16
Q13435	Q13435	SF3B2	splicing factor 3b subunit 2	Nucleus	other	0.442737	0.11	1.16	1.15
Q9BRJ6	Q9BRJ6	C7orf50	chromosome 7 open reading frame 50	Other	other	0.0865922	0.21	1.14	1.12
Q12904	Q12904;Q12904-2	AIMP1	aminoacyl tRNA synthetase complex interacting multifunctional protein 1	Extracellular Space	cytokine	0.227654	0	1.13	1.12
O60762	O60762	DPM1	dolichyl-phosphate mannosyltransferase subunit 1, catalytic	Cytoplasm	enzyme	0.149441	0	1.13	1.12
Q2VIR3	Q2VIR3;P41091;Q2VIR3-2	EIF2S3B	eukaryotic translation initiation factor 2 subunit gamma B	Other	other	0.371508	0	1.13	1.12
Q9NQT5	Q9NQT5-2;Q9NQT5	EXOSC3	exosome component 3	Nucleus	enzyme	0.191341	0	1.13	1.12
Q8WXD5	Q8WXD5	GEMIN6	gem nuclear organelle associated protein 6	Nucleus	other	0.0363128	0	1.13	1.12
Q9UMS4	Q9UMS4	PRPF19	pre-mRNA processing factor 19	Nucleus	enzyme	0.365922	0	1.13	1.12
P62304	P62304	SNRPE	small nuclear ribonucleoprotein polypeptide E	Nucleus	other	0.361732	0	1.13	1.12
Q08945	Q08945	SSRP1	structure specific recognition protein 1	Nucleus	transcription regulator	0.244413	0	1.13	1.12
P26196	P26196	DDX6	DEAD-box helicase 6	Nucleus	enzyme	0.423184	0	1.12	1.11
Q8NCA5	Q8NCA5	FAM98A	family with sequence similarity 98 member A	Other	other	0.156425	0	1.12	1.11
P14866	P14866-2;P14866	HNRNPL	heterogeneous nuclear ribonucleoprotein L	Nucleus	other	0.642458	0	1.12	1.11
P25205	P25205;P25205-2	MCM3	minichromosome maintenance complex component 3	Nucleus	enzyme	0.449721	0.07	1.12	1.1
Q8NC60	Q8NC60	NOA1	nitric oxide associated 1	Cytoplasm	other	0.00418994	0	1.12	1.11
Q9Y3U8	Q9Y3U8	RPL36	ribosomal protein L36	Cytoplasm	other	0.308659	0	1.12	1.11
Q04837	Q04837	SSBP1	single stranded DNA binding protein 1	Cytoplasm	other	0.236034	0	1.12	1.11
Q9Y4P3	Q9Y4P3	TBL2	transducin beta like 2	Plasma Membrane	other	0.0656425	0	1.12	1.11
Q14444	Q14444-2;Q14444	CAPRIN1	cell cycle associated protein 1	Plasma Membrane	other	0.393855	0	1.11	1.11
Q99613	Q99613-2;Q99613;B5ME19	EIF3C	eukaryotic translation initiation factor 3 subunit C	Cytoplasm	translation regulator	0.382682	0	1.11	1.11
Q06265	Q06265;Q06265-2;Q06265-3;Q06265-4	EXOSC9	exosome component 9	Nucleus	enzyme	0.238827	0	1.11	1.11
Q13283	Q13283;Q13283-2	G3BP1	G3BP stress granule assembly factor 1	Nucleus	enzyme	0.493017	0	1.11	1.11
Q96EH3	Q96EH3	MALSU1	mitochondrial assembly of ribosomal large subunit 1	Extracellular Space	other	0.00139665	0	1.11	1.1
Q9NZE8	Q9NZE8	MRPL35	mitochondrial ribosomal protein L35	Cytoplasm	other	0.00139665	0	1.11	1.1
Q99733	Q99733;Q99733-2	NAP1L4	nucleosome assembly protein 1 like 4	Cytoplasm	other	0.386872	0	1.11	1.11
O00411	O00411	POLRMT	RNA polymerase mitochondrial	Cytoplasm	enzyme	0.0684358	0.05	1.11	1.1
P47914	P47914	RPL29	ribosomal protein L29	Cytoplasm	other	0.557263	0	1.11	1.1
Q969Q0	Q969Q0	RPL36AL	ribosomal protein L36a like	Cytoplasm	other	0.28352	0	1.11	1.1
Q00325	Q00325-2;Q00325	SLC25A3	solute carrier family 25 member 3	Cytoplasm	transporter	0.505587	0	1.11	1.1
L0R6Q1	L0R6Q1	SLC35A4	solute carrier family 35 member A4	Cytoplasm	transporter	0.00139665	0	1.11	1.1
P09661	P09661	SNRPA1	small nuclear ribonucleoprotein polypeptide A'	Nucleus	other	0.438547	0	1.11	1.11
Q9UHB9	Q9UHB9-4;Q9UHB9-2;Q9UHB9;Q9UHB9-3	SRP68	signal recognition particle 68	Nucleus	other	0.268156	0	1.11	1.11
Q07955	Q07955-3;Q07955;Q07955-2	SRSF1	serine and arginine rich splicing factor 1	Nucleus	other	0.391061	0.17	1.11	1.1
Q9Y5B9	Q9Y5B9	SUPT16H	SPT16 homolog, facilitates chromatin remodeling subunit	Nucleus	transcription regulator	0.244413	0	1.11	1.11
Q14258	Q14258	TRIM25	tripartite motif containing 25	Cytoplasm	transcription regulator	0.189944	0	1.11	1.11
P62861	P62861	FAU	FAU ubiquitin like and ribosomal protein S30 fusion	Cytoplasm	other	0.446927	0	1.1	1.06
Q15070	Q15070-2;Q15070;Q15070-3	OXA1L	OXA1L mitochondrial inner membrane protein	Cytoplasm	enzyme	0.0139665	0.11	1.1	1.09
P05386	P05386	RPLP1	ribosomal protein lateral stalk subunit P1	Cytoplasm	other	0.527933	0	1.1	1.06
Q86V81	Q86V81	ALYREF	Aly/REF export factor	Nucleus	transcription regulator	0.544693	0	1.07	1.06
P38159	P38159-3;P38159-2;Q96E39;P38159;O75526	RBMX	RNA binding motif protein X-linked	Nucleus	other	0.526536	0	1.07	1.06
Q8IUF8	Q8IUF8-2;Q8IUF8-4;Q8IUF8	RIOX2	ribosomal oxygenase 2	Nucleus	transcription regulator	0.00418994	0	1.07	1.06
Q9Y2Z4	Q9Y2Z4	YARS2	tyrosyl-tRNA synthetase 2	Cytoplasm	enzyme	0.0907821	0	1.07	1.06
P62633	P62633-7;P62633-3;P62633-2;P62633	CNBP	CCHC-type zinc finger nucleic acid binding protein	Nucleus	transcription regulator	0.051676	0	1.06	1.05
Q53SF7	Q53SF7-2;Q53SF7;Q53SF7-3	COBLL1	cordon-bleu WH2 repeat protein like 1	Extracellular Space	other	0.0391061	0	1.06	1.05
P20042	P20042	EIF2S2	eukaryotic translation initiation factor 2 subunit beta	Cytoplasm	translation regulator	0.24581	0	1.06	1.06
Q9Y262	Q9Y262-2;Q9Y262	EIF3L	eukaryotic translation initiation factor 3 subunit L	Cytoplasm	other	0.284916	0	1.06	1.06
P55899	P55899	FCGRT	Fc fragment of IgG receptor and transporter	Plasma Membrane	transmembrane receptor	0	0	1.06	1.05
Q15058	Q15058	KIF14	kinesin family member 14	Cytoplasm	enzyme	0.0907821	0	1.06	1.05
P05783	P05783	KRT18	keratin 18	Cytoplasm	other	0.657821	0	1.06	1.05
P35232	P35232;P35232-2	PHB	prohibitin	Nucleus	transcription regulator	0.375698	0	1.06	1.06
P31431	P31431-2;P31431	SDC4	syndecan 4	Plasma Membrane	other	0.00837989	0	1.06	1.06
P09132	P09132	SRP19	signal recognition particle 19	Cytoplasm	other	0.131285	0	1.06	1.06
Q96EY4	Q96EY4	TMA16	translation machinery associated 16 homolog	Nucleus	other	0.118715	0	1.06	1.05
P17480	P17480-2;P17480	UBTF	upstream binding transcription factor	Nucleus	transcription regulator	0.0949721	0	1.06	1.06
P50750	P50750;P50750-2	CDK9	cyclin dependent kinase 9	Nucleus	kinase	0.312849	0	1.05	1.05
P06732	P06732	CKM	creatine kinase, M-type	Cytoplasm	kinase	0.0544693	0	1.05	1.05
Q01780	Q01780-2;Q01780	EXOSC10	exosome component 10	Nucleus	kinase	0.293296	0	1.05	1.05
Q9NPD3	Q9NPD3	EXOSC4	exosome component 4	Nucleus	enzyme	0.173184	0	1.05	1.05
Q9Y285	Q9Y285-2;Q9Y285	FARSA	phenylalanyl-tRNA synthetase subunit alpha	Cytoplasm	enzyme	0.243017	0	1.05	1.05
Q9UN86	Q9UN86-2;Q9UN86	G3BP2	G3BP stress granule assembly factor 2	Cytoplasm	enzyme	0.298883	0	1.05	1.05
Q8WXI9	Q8WXI9	GATAD2B	GATA zinc finger domain containing 2B	Nucleus	transcription regulator	0.248603	0	1.05	1.05
Q6PKG0	Q6PKG0-3;Q6PKG0	LARP1	La ribonucleoprotein domain family member 1	Cytoplasm	translation regulator	0.350559	0	1.05	1.05
Q4G0J3	Q4G0J3;Q4G0J3-3	LARP7	La ribonucleoprotein domain family member 7	Nucleus	other	0.128492	0	1.05	1.05
P11940	P11940-2;Q13310-2;P11940;Q13310;Q13310-3	PABPC1	poly(A) binding protein cytoplasmic 1	Cytoplasm	translation regulator	0.569832	0	1.05	1.05
Q9Y3I0	Q9Y3I0	RTCB	RNA 2',3'-cyclic phosphate and 5'-OH ligase	Cytoplasm	enzyme	0.405028	0	1.05	1.05
Q9Y224	Q9Y224	RTRAF	RNA transcription, translation and transport factor	Nucleus	other	0.349162	0	1.05	1.05
P21980	P21980-2;P21980	TGM2	transglutaminase 2	Cytoplasm	enzyme	0.0139665	0	1.05	1.05
P22735	P22735	TGM1	transglutaminase 1	Plasma Membrane	enzyme	0.0488827	0.18	1.04	0.99
Q01469	Q01469	FABP5	fatty acid binding protein 5	Cytoplasm	transporter	0.148045	0.12	1.03	0.96
P0DOX8	P0DOX8;B9A064	#N/A	#N/A	#N/A	#N/A	1	0.15	1.03	0.96
Q01105	Q01105-3;Q01105-4;Q01105-2;Q01105;P0DME0	SET	SET nuclear proto-oncogene	Nucleus	phosphatase	0.536313	0	0.99	0.95
P18827	P18827	SDC1	syndecan 1	Plasma Membrane	enzyme	0.0027933	0.25	0.97	0.86
P04406	P04406-2;P04406	GAPDH	glyceraldehyde-3-phosphate dehydrogenase	Cytoplasm	enzyme	0.639665	0.01	0.96	0.79
P29692	P29692;P29692-2;P29692-3	EEF1D	eukaryotic translation elongation factor 1 delta	Cytoplasm	translation regulator	0.493017	0	0.94	0.91
P06454	P06454-2;P06454	PTMA	prothymosin alpha	Nucleus	other	0.375698	0	0.94	0.9
Q92734	Q92734-4;Q92734-3;Q92734-2;Q92734	TFG	trafficking from ER to golgi regulator	Cytoplasm	other	0.175978	0	0.94	0.91
P26641	P26641;P26641-2	EEF1G	eukaryotic translation elongation factor 1 gamma	Cytoplasm	translation regulator	0.643855	0.08	0.93	0.86
Q8WVV4	Q8WVV4;Q8WVV4-1	POF1B	POF1B actin binding protein	Plasma Membrane	other	0.0391061	0	0.93	0.9
A6NIE6	A6NIE6	RRN3P2	RRN3 homolog, RNA polymerase I transcription factor pseudogene 2	Other	other	0	0	0.93	0.9
P42766	P42766	RPL35	ribosomal protein L35	Cytoplasm	other	0.421788	0.29	0.92	0.84
Q8IYB3	Q8IYB3-2;Q8IYB3	SRRM1	serine and arginine repetitive matrix 1	Nucleus	other	0.335196	0.17	0.91	0.82
P63267	P63267;P68133;P68032;P62736	ACTG2	actin gamma 2, smooth muscle	Cytoplasm	other	0.912011	0	0.88	0.83
P10599	P10599-2;P10599	TXN	thioredoxin	Cytoplasm	enzyme	0.603352	0.05	0.88	0.82
P0DOX7	P0DOX7;P01834	#N/A	#N/A	#N/A	#N/A	1	0.05	0.88	0.82
P60842	P60842;P60842-2;Q14240;Q14240-2	EIF4A1	eukaryotic translation initiation factor 4A1	Cytoplasm	translation regulator	0.668994	0.02	0.86	0.77
Q09666	Q09666	AHNAK	AHNAK nucleoprotein	Nucleus	other	0.296089	0	0.84	0.78
P68371	P68371;P04350	TUBB4B	tubulin beta 4B class IVb	Cytoplasm	other	0.946927	0.07	0.82	0.72
P35637	P35637-2;P35637;Q92804-2;Q92804	FUS	FUS RNA binding protein	Nucleus	transcription regulator	0.597765	0	0.81	0.72
O94905	O94905-2;O94905-3;O94905;O75477	ERLIN2	ER lipid raft associated 2	Cytoplasm	other	0.157821	0	0.8	0.74
P62851	P62851	RPS25	ribosomal protein S25	Cytoplasm	other	0.497207	0.07	0.8	0.7
P07437	P07437;Q9BVA1	TUBB	tubulin beta class I	Cytoplasm	other	0.956704	0.01	0.78	0.73
P62258	P62258;P62258-2	YWHAE	tyrosine 3-monooxygenase/tryptophan 5-monooxygenase activation protein epsilon	Cytoplasm	other	0.624302	0	0.78	0.71
P07737	P07737	PFN1	profilin 1	Cytoplasm	other	0.430168	0	0.77	0.7
Q562R1	Q562R1	ACTBL2	actin beta like 2	Nucleus	other	0.877095	0	0.76	0.69
P25705	P25705;P25705-2;P25705-3	ATP5F1A	ATP synthase F1 subunit alpha	Cytoplasm	transporter	0.692737	0.06	0.76	0.65
Q12873	Q12873-2;Q12873;Q12873-3	CHD3	chromodomain helicase DNA binding protein 3	Nucleus	enzyme	0.289106	0	0.75	0.68
P62937	P62937;P62937-2	PPIA	peptidylprolyl isomerase A	Cytoplasm	enzyme	0.613128	0	0.71	0.64
P16403	P16403	H1-2	H1.2 linker histone, cluster member	Nucleus	other	0.857542	0.02	0.69	0.57
Q9P2E9	Q9P2E9-3;Q9P2E9	RRBP1	ribosome binding protein 1	Cytoplasm	other	0.240223	0	0.69	0.62
P21333	P21333-2;P21333	FLNA	filamin A	Cytoplasm	other	0.709497	0.06	0.68	0.56
Q99878	Q99878;Q96KK5;Q9BTM1;Q16777;Q93077;Q7L7L0;Q6FI13;P20671;P0C0S8;P04908;Q71UI9-5;Q71UI9-2;Q71UI9;P0C0S5;Q8IUE6;Q96QV6;P16104;Q9BTM1-2	H2AC15	H2A clustered histone 15	Nucleus	other	0.769553	0.02	0.66	0.55
P62979	P62979;P0CG47;P0CG48	RPS27A	ribosomal protein S27a	Cytoplasm	other	0.667598	0	0.66	0.57
P63104	P63104;P63104-2	YWHAZ	tyrosine 3-monooxygenase/tryptophan 5-monooxygenase activation protein zeta	Cytoplasm	enzyme	0.572626	0	0.66	0.57
P35579	P35579;P35579-2	MYH9	myosin heavy chain 9	Cytoplasm	enzyme	0.625698	0	0.65	0.57
P04040	P04040	CAT	catalase	Cytoplasm	enzyme	0.0796089	0.09	0.64	0.55
P02788	P02788-2;P02788	LTF	lactotransferrin	Extracellular Space	peptidase	0.0851955	0	0.64	0.56
Q15517	Q15517	CDSN	corneodesmosin	Plasma Membrane	other	0.0698324	0	0.62	0.53
P35268	P35268	RPL22	ribosomal protein L22	Cytoplasm	translation regulator	0.599162	0	0.62	0.54
P07355	P07355;P07355-2;A6NMY6	ANXA2	annexin A2	Plasma Membrane	other	0.555866	0	0.61	0.54
Q96QA5	Q96QA5	GSDMA	gasdermin A	Cytoplasm	other	0.0349162	0.04	0.61	0.52
P13861	P13861-2;P13861	PRKAR2A	protein kinase cAMP-dependent type II regulatory subunit alpha	Cytoplasm	kinase	0.195531	0	0.61	0.53
P35030	P35030-5;P35030-3;P35030-2;P35030-4;P35030	PRSS3	serine protease 3	Extracellular Space	peptidase	0.127095	0	0.61	0.53
P05109	P05109	S100A8	S100 calcium binding protein A8	Cytoplasm	other	0.110335	0	0.6	0.52
P68400	P68400;Q8NEV1	CSNK2A1	casein kinase 2 alpha 1	Nucleus	kinase	0.209497	0	0.57	0.51
O75223	O75223;O75223-3	GGCT	gamma-glutamylcyclotransferase	Cytoplasm	enzyme	0.134078	0	0.57	0.49
P62913	P62913	RPL11	ribosomal protein L11	Cytoplasm	other	0.691341	0	0.57	0.48
P62913	P62913-2	RPL11	ribosomal protein L11	Cytoplasm	other	0.691341	0	0.57	0.48
P08238	P08238	HSP90AB1	heat shock protein 90 alpha family class B member 1	Cytoplasm	enzyme	0.800279	0	0.56	0.5
P32119	P32119	PRDX2	peroxiredoxin 2	Cytoplasm	enzyme	0.673184	0	0.56	0.48
Q99880	Q99880;Q99879;Q99877;Q93079;Q8N257;Q5QNW6;Q16778;P62807;P58876;P57053;P33778;P23527;P06899;O60814;Q5QNW6-2;Q96A08	H2BC13	H2B clustered histone 13	Nucleus	other	0.719274	0	0.55	0.52
P17066	P17066	HSPA6	heat shock protein family A (Hsp70) member 6	Nucleus	enzyme	0.959497	0	0.55	0.49
Q96P63	Q96P63;Q96P63-2	SERPINB12	serpin family B member 12	Cytoplasm	other	0.0684358	0.02	0.55	0.46
P25311	P25311	AZGP1	alpha-2-glycoprotein 1, zinc-binding	Extracellular Space	transporter	0.0810056	0	0.54	0.48
P31944	P31944	CASP14	caspase 14	Cytoplasm	peptidase	0.0865922	0.01	0.53	0.43
P22061	P22061;P22061-2	PCMT1	protein-L-isoaspartate (D-aspartate) O-methyltransferase	Cytoplasm	enzyme	0.417598	0.01	0.53	0.44
P20340	P20340-4;Q9NRW1-2;Q9NRW1;P20340-2;P20340;Q14964	RAB6A	RAB6A, member RAS oncogene family	Cytoplasm	enzyme	0.199721	0	0.53	0.45
P61626	P61626	LYZ	lysozyme	Extracellular Space	enzyme	0.103352	0	0.51	0.43
P01040	P01040	CSTA	cystatin A	Cytoplasm	other	0.0796089	0	0.5	0.46
P67870	P67870	CSNK2B	casein kinase 2 beta	Cytoplasm	kinase	0.117318	0	0.49	0.43
P06702	P06702	S100A9	S100 calcium binding protein A9	Cytoplasm	other	0.162011	0	0.49	0.4
P29508	P29508;P29508-2	SERPINB3	serpin family B member 3	Cytoplasm	other	0.0628492	0	0.49	0.39
P14618	P14618-3;P14618;P14618-2	PKM	pyruvate kinase M1/2	Cytoplasm	kinase	0.748603	0	0.46	0.38
P31151	P31151	S100A7	S100 calcium binding protein A7	Cytoplasm	other	0.0851955	0	0.46	0.42
P47929	P47929	LGALS7/LGALS7B	galectin 7	Extracellular Space	other	0.0600559	0	0.45	0.43
Q13835	Q13835-2;Q13835	PKP1	plakophilin 1	Plasma Membrane	other	0.0572626	0	0.45	0.42
Q08188	Q08188	TGM3	transglutaminase 3	Cytoplasm	enzyme	0.0656425	0	0.45	0.35
P23528	P23528	CFL1	cofilin 1	Nucleus	other	0.692737	0	0.43	0.39
Q5VTE0	Q5VTE0;P68104;P68104-2;Q05639	EEF1A1P5	eukaryotic translation elongation factor 1 alpha 1 pseudogene 5	Extracellular Space	other	0.912011	0	0.43	0.4
P06733	P06733;P06733-2	ENO1	enolase 1	Cytoplasm	enzyme	0.667598	0	0.42	0.35
P31947	P31947-2;P31947	SFN	stratifin	Cytoplasm	other	0.438547	0	0.42	0.35
Q9BQE3	Q9BQE3;P68363;Q71U36-2;Q71U36;P68363-2;P0DPH7-2;P0DPH8;P0DPH7;Q6PEY2	TUBA1C	tubulin alpha 1c	Cytoplasm	other	0.969274	0	0.42	0.38
P02768	P02768;P02768-3;P02768-2	ALB	albumin	Extracellular Space	transporter	0.333799	0	0.41	0.33
P51659	P51659;P51659-3;P51659-2	HSD17B4	hydroxysteroid 17-beta dehydrogenase 4	Cytoplasm	enzyme	0.194134	0	0.41	0.35
P81605	P81605;P81605-2	DCD	dermcidin	Extracellular Space	other	0.389665	0	0.38	0.33
Q14192	Q14192	FHL2	four and a half LIM domains 2	Nucleus	transcription regulator	0.0391061	0	0.38	0.32
P02751	P02751-2;P02751-16;P02751-12;P02751-4;P02751-10;P02751-6;P02751-5;P02751-9;P02751-14;P02751-13;P02751-8;P02751-17;P02751-3;P02751-11;P02751-1;P02751-7;P02751	FN1	fibronectin 1	Extracellular Space	enzyme	0.0837989	0	0.38	0.31
Q08554	Q08554-2;Q08554	DSC1	desmocollin 1	Plasma Membrane	other	0.099162	0	0.37	0.31
P38646	P38646	HSPA9	heat shock protein family A (Hsp70) member 9	Cytoplasm	other	0.77095	0	0.36	0.31
P05089	P05089;P05089-2	ARG1	arginase 1	Cytoplasm	enzyme	0.0796089	0	0.35	0.28
Q06830	Q06830	PRDX1	peroxiredoxin 1	Cytoplasm	enzyme	0.76676	0	0.35	0.3
P62805	P62805	#N/A	#N/A	#N/A	#N/A	0.682961	0	0.35	0.33
P84090	P84090	ERH	ERH mRNA splicing and mitosis factor	Nucleus	other	0.634078	0	0.34	0.28
P11021	P11021	HSPA5	heat shock protein family A (Hsp70) member 5	Cytoplasm	enzyme	0.923184	0	0.33	0.29
Q02413	Q02413	DSG1	desmoglein 1	Plasma Membrane	other	0.162011	0	0.31	0.29
Q13643	Q13643	FHL3	four and a half LIM domains 3	Plasma Membrane	other	0.0544693	0	0.31	0.26
P14923	P14923	JUP	junction plakoglobin	Plasma Membrane	other	0.340782	0	0.3	0.27
P63261	P63261	ACTG1	actin gamma 1	Cytoplasm	other	0.931564	0	0.28	0.24
P69905	P69905	#N/A	#N/A	#N/A	#N/A	0.125698	0	0.28	0.26
P0DMV9	P0DMV9;P0DMV8;P0DMV8-2	HSPA1A/HSPA1B	heat shock protein family A (Hsp70) member 1A	Cytoplasm	enzyme	0.97486	0	0.27	0.24
P02545	P02545;P02545-2;P02545-6;P02545-3;P02545-5;P02545-4	LMNA	lamin A/C	Nucleus	other	0.335196	0	0.27	0.24
P78347	P78347-2;P78347-4;P78347-3;P78347	GTF2I	general transcription factor IIi	Nucleus	transcription regulator	0.435754	0	0.23	0.19
P35908	P35908	KRT2	keratin 2	Cytoplasm	other	0.877095	0	0.23	0.19
P68871	P68871	HBB	hemoglobin subunit beta	Cytoplasm	transporter	0.157821	0	0.21	0.18
P11142	P11142;P11142-2	HSPA8	heat shock protein family A (Hsp70) member 8	Cytoplasm	enzyme	0.981844	0	0.2	0.18
P15924	P15924;P15924-3;P15924-2	DSP	desmoplakin	Plasma Membrane	other	0.458101	0	0.19	0.18
O43707	O43707-3;O43707-2;P12814-2;P12814;O43707;P12814-3;P12814-4	ACTN4	actinin alpha 4	Cytoplasm	transcription regulator	0.467877	0	0	0
P04083	P04083	ANXA1	annexin A1	Plasma Membrane	enzyme	0.0949721	0	0	0
P06727	P06727	APOA4	apolipoprotein A4	Extracellular Space	transporter	0	0	0	0
P61204	P61204-2;P84085;P84077;P61204	ARF3	ADP ribosylation factor 3	Cytoplasm	enzyme	0.364525	0	0	0
Q12797	Q12797-7;Q12797-4;Q12797-3;Q12797-9;Q12797-6;Q12797-11;Q12797-5;Q12797-8;Q12797-2;Q12797-10;Q12797	ASPH	aspartate beta-hydroxylase	Cytoplasm	enzyme	0.0391061	0	0	0
Q53RT3	Q53RT3	ASPRV1	aspartic peptidase retroviral like 1	Other	peptidase	0.00977654	0	0	0
P06576	P06576	ATP5F1B	ATP synthase F1 subunit beta	Cytoplasm	transporter	0.596369	0	0	0
Q96IX5	Q96IX5	ATP5MD	ATP synthase membrane subunit DAPIT	Cytoplasm	other	0.196927	0	0	0
P00915	P00915	CA1	carbonic anhydrase 1	Cytoplasm	enzyme	0	0	0	0
P0DP25	P0DP25;P0DP24;P0DP23	CALM1 (includes others)	calmodulin 1	Cytoplasm	other	0.456704	0	0	0
P27482	P27482	CALML3	calmodulin like 3	Cytoplasm	other	0.113128	0	0	0
Q9NZT1	Q9NZT1	CALML5	calmodulin like 5	Cytoplasm	other	0.209497	0	0	0
Q99459	Q99459	CDC5L	cell division cycle 5 like	Nucleus	transcription regulator	0.291899	0	0	0
O43143	O43143	DHX15	DEAH-box helicase 15	Nucleus	enzyme	0.603352	0	0	0
Q14574	Q14574-2;Q14574	DSC3	desmocollin 3	Plasma Membrane	other	0.0209497	0	0	0
P24534	P24534	EEF1B2	eukaryotic translation elongation factor 1 beta 2	Cytoplasm	translation regulator	0.52933	0	0	0
P13639	P13639	EEF2	eukaryotic translation elongation factor 2	Cytoplasm	translation regulator	0.681564	0	0	0
O00303	O00303	EIF3F	eukaryotic translation initiation factor 3 subunit F	Cytoplasm	translation regulator	0.379888	0	0	0
P23588	P23588-2;P23588	EIF4B	eukaryotic translation initiation factor 4B	Cytoplasm	translation regulator	0.480447	0	0	0
Q8IV48	Q8IV48	ERI1	exoribonuclease 1	Nucleus	enzyme	0.0027933	0	0	0
Q01844	Q01844-2;Q01844-6;Q01844-3;Q01844;Q01844-5	EWSR1	EWS RNA binding protein 1	Nucleus	other	0.420391	0	0	0
P49327	P49327	FASN	fatty acid synthase	Cytoplasm	enzyme	0.608939	0	0	0
Q5CZC0	Q5CZC0;Q5CZC0-2	FSIP2	fibrous sheath interacting protein 2	Cytoplasm	other	0.00558659	0	0	0
Q6ZN66	Q6ZN66	GBP6	guanylate binding protein family member 6	Cytoplasm	enzyme	0.00139665	0	0	0
Q7Z601	Q7Z601	GPR142	G protein-coupled receptor 142	Plasma Membrane	G-protein coupled receptor	0	0	0	0
P09211	P09211	GSTP1	glutathione S-transferase pi 1	Cytoplasm	enzyme	0.22905	0	0	0
P07305	P07305-2;P07305	H1-0	H1.0 linker histone	Nucleus	other	0.155028	0	0	0
P02042	P02042	HBD	hemoglobin subunit delta	Other	transporter	0.141061	0	0	0
P07900	P07900;P07900-2	HSP90AA1	heat shock protein 90 alpha family class A member 1	Cytoplasm	enzyme	0.789106	0	0	0
P04792	P04792	HSPB1	heat shock protein family B (small) member 1	Cytoplasm	other	0.178771	0	0	0
P01876	P01876	IGHA1	immunoglobulin heavy constant alpha 1	Extracellular Space	other	0.0712291	0	0	0
P01859	P01859	IGHG2	immunoglobulin heavy constant gamma 2 (G2m marker)	Plasma Membrane	other	0.198324	0	0	0
P0DOY3	P0DOY3;P0DOY2	IGLC3	immunoglobulin lambda constant 3 (Kern-Oz+ marker)	Extracellular Space	other	0.0460894	0	0	0
P07476	P07476	IVL	involucrin	Cytoplasm	other	0.00698324	0	0	0
Q15046	Q15046;Q15046-2	KARS1	lysyl-tRNA synthetase 1	Cytoplasm	enzyme	0.301676	0	0	0
Q13118	Q13118-3;Q13118-4;Q13118-2	KLF10	Kruppel like factor 10	Nucleus	transcription regulator	0	0	0	0
P31025	P31025;Q5VSP4	LCN1	lipocalin 1	Extracellular Space	transporter	0.0502793	0	0	0
P00338	P00338;P00338-3;P00338-4	LDHA	lactate dehydrogenase A	Cytoplasm	enzyme	0.424581	0	0	0
P07195	P07195	LDHB	lactate dehydrogenase B	Cytoplasm	enzyme	0.47486	0	0	0
P19105	P19105;O14950	MYL12A	myosin light chain 12A	Cytoplasm	other	0.410615	0	0	0
Q13765	Q13765;E9PAV3-2;E9PAV3	NACA	nascent polypeptide associated complex subunit alpha	Cytoplasm	transcription regulator	0.421788	0	0	0
P07237	P07237	P4HB	prolyl 4-hydroxylase subunit beta	Cytoplasm	enzyme	0.344972	0	0	0
Q15366	Q15366-7;Q15366-8;Q15366-4;Q15366-5;P57721-2;P57721-3;P57721-5;Q15365;Q15366-6;Q15366-3;Q15366;Q15366-2;P57721-4;P57721	PCBP2	poly(rC) binding protein 2	Nucleus	other	0.663408	0	0	0
Q99623	Q99623;Q99623-2	PHB2	prohibitin 2	Cytoplasm	transcription regulator	0.339385	0	0	0
P12273	P12273	PIP	prolactin induced protein	Extracellular Space	peptidase	0.0824022	0	0	0
O60437	O60437	PPL	periplakin	Cytoplasm	other	0.00837989	0	0	0
O75569	O75569-3;O75569-2;O75569	PRKRA	protein activator of interferon induced protein kinase EIF2AK2	Cytoplasm	other	0.0810056	0	0	0
Q00577	Q00577	PURA	purine rich element binding protein A	Nucleus	transcription regulator	0.0768156	0	0	0
Q96I51	Q96I51-2;Q96I51-3;Q96I51	RCC1L	RCC1 like	Cytoplasm	other	0.0251397	0	0	0
P78346	P78346;P78346-2	RPP30	ribonuclease P/MRP subunit p30	Nucleus	enzyme	0.0684358	0	0	0
P31949	P31949	S100A11	S100 calcium binding protein A11	Cytoplasm	other	0.124302	0	0	0
Q9HCY8	Q9HCY8	S100A14	S100 calcium binding protein A14	Cytoplasm	other	0.0223464	0	0	0
Q96FQ6	Q96FQ6	S100A16	S100 calcium binding protein A16	Nucleus	other	0.0139665	0	0	0
P29034	P29034	S100A2	S100 calcium binding protein A2	Nucleus	other	0.0111732	0	0	0
Q6UWP8	Q6UWP8;Q6UWP8-2	SBSN	suprabasin	Cytoplasm	other	0.0949721	0	0	0
P48594	P48594	SERPINB4	serpin family B member 4	Cytoplasm	other	0.047486	0	0	0
P36952	P36952;P36952-2	SERPINB5	serpin family B member 5	Extracellular Space	other	0.00418994	0	0	0
P49458	P49458	SRP9	signal recognition particle 9	Cytoplasm	other	0.290503	0	0	0
P84103	P84103-2;Q16629-3;Q16629-2;P84103;Q16629-4;Q16629	SRSF3	serine and arginine rich splicing factor 3	Nucleus	other	0.547486	0	0	0
Q9H7L9	Q9H7L9	SUDS3	SDS3 homolog, SIN3A corepressor complex component	Nucleus	transcription regulator	0.0349162	0	0	0
O14788	O14788-2;O14788-3;O14788	TNFSF11	TNF superfamily member 11	Extracellular Space	cytokine	0.00139665	0	0	0
P67936	P67936-2	TPM4	tropomyosin 4	Cytoplasm	other	0.434358	0	0	0
P13693	P13693	TPT1	tumor protein, translationally-controlled 1	Cytoplasm	other	0.0907821	0	0	0
Q14134	Q14134-2;Q14134	TRIM29	tripartite motif containing 29	Cytoplasm	transcription regulator	0.00418994	0	0	0
Q9H0U9	Q9H0U9	TSPYL1	TSPY like 1	Nucleus	other	0.0307263	0	0	0
Q13885	Q13885	TUBB2A	tubulin beta 2A class IIa	Cytoplasm	other	0.942737	0	0	0
P55072	P55072	VCP	valosin containing protein	Cytoplasm	enzyme	0.438547	0	0	0
Q9BQA1	Q9BQA1-2;Q9BQA1	WDR77	WD repeat domain 77	Nucleus	transcription regulator	0.349162	0	0	0
P27348	P27348;P31946-2;Q04917;P31946;P61981	YWHAQ	tyrosine 3-monooxygenase/tryptophan 5-monooxygenase activation protein theta	Cytoplasm	other	0.572626	0	0	0
