# Supplementary material for: RNA G-quadruplexes control mitochondria-localized mRNA translation and energy metabolism
Source: Nat Commun. 2025 Apr 7;16:3292. doi: 10.1038/s41467-025-58118-5 (PMC11977240; doi:10.1038/s41467-025-58118-5)
Supplement: Supplementary file 4 — Supplementary Data 2 [file 41467_2025_58118_MOESM4_ESM.xlsx]

## Sheet: Feuil1
Supplementary Data 2. List of primers used in RT-qPCR and for cloning.
Primer	Sequence
HPRT_Fw	TGCTTTCCTTGGTCAGGCAGT
HPRT_Rv	CTTCGTGGGGTCCTTTTCACC
GPD2_ Fw	ACAACTTGAAACAGCCAGGA
GPD2- Rv	TCTCTAATACACGCTGAACATCA
ALDH1B1_Fw	AACCCAAGCGTGATCCTGAA
ALDH1B1_Rv	GCTGGTTGTAGGGGATGTCT
PC_Fw	GGAGAAGGAGCTGGTAGACC
PC_Rv	CTCCAGCTCCACCTCAAACT
SND1_Fw	AGGTGCCCCAAGATGATGAT
SND1_ Rv	GAACTGTTTCTCCTTGCGCA
HSPD1_Fw	AGACAGAGTTACAGATGCCCT
HSPD1_Rv	TCCTTCAACACCTGCATTCT
GALNT2_Fw	GGGAACTAACTGCCTCGACA
GALNT2_Rv	TCTGCTGTCATTTTCTCGGC
PTPRS_Fw	CCCGCTACCAGTACTTTGTG
PTPRS_Rv	ACTTGGCCAATGAAGTCGATG
TMEM63B_Fw	CTCTACTACGCCTACCTGCC
TMEM63B_Rv	AGACGTGGCAGAGACAGATG
ITM2C_Fw	TCCCTGGACAAGTGCTATGT
ITM2C_Rv	CGTTGCACAGGTGGTAGATG
SOD2_Fw	GACAAACCTCAGCCCTAACG
SOD2_Rv	CCTGATTTGGACAAGCAGCA
AKAP1_Fw	CTTCCTCTGATTCAGCTGTGG
AKAP1_Rv	GTCTACCCACTGGGCAAGG
B4GALT1_Fw	TGACCATAATGCGTACAGGTG
B4GALT1_Rv	CTCCCGACCACAGCATTTG
MRPS36_Fw	CATGATGGGCAGCAAGATGG
MRPS36_Rv	GAAGAGTGAGATGGTAGCCCT
COX7A2_ Fw	TCTTCGTCAGATTGGGCAGA
COX7A2_Rv	GTGGCTCTATACAGGAGGGC
USP1_Fw	ACAGTCCTTAATCATTTCGGTTGA
USP1_Rv	GGAGTTGGCATGTTTCTTGAATGT
ATP2A2_Fw	TATGTCGAACCCTTGCCACT
ATP2A2_Rv	GGCTGCACACACTCTTTACC
ATP2B1_Fw	ACCCACTGAGTCTCTCTTGC
ATP2B1_Rv	TCTGAAGGAGGAGCATGCAA
HSP90B1_Fw	TGGATCTTGCTGTGGTTTTGT
HSP90B1_Rv	TGCTCTGTGTCTTCTGTTGTG
RTN4_Fw	GAACTCAGGCGCCTCTTCTT
RTN4_Rv	CTATCTGTGCCTGATGCCGT
SLC38A1_Fw	GGTGATCTTCATACCCTCCATG
SLC38A1_Rv	AAGGGAATGCTGACCAAGGA
RPS14_Fw	ATCAAACTCCGGGCCACAGGA
RPS14_Rv	CTGCTGTCAGAGGGGATGGGG
RPS3A_Fw	CTTACCCGTGACAAAATGTGT
RPS3A_Rv	CGTATCTGATTGTTGCGTTT
PKM1/2- Fw	CATTGCTGTGACCCGGAATC
PKM1/2_Fw	CCATCCGGTCAGCACAATG
MRPL37_Fw	GACCTGGACTGTAACGAGGG
MRPL37_Rv	GCAAACACATTTTGGTCCGC
MRPL53_Fw	AACGTGGAATCGACGAGGAC
MRPL53_Rv	AGCATTTCCAGAGCGGTGAG
hnRNP U_FW	CCGGGATCCGCCGCCACCATGA
hnRNP U_RV_pcDNA3	CCGGCGGCCGCTTTAGGTGGCGACCGGTGGCTTATCGTCGTCATCCTTGTAATCACGCGTATAATATCCTTGGTGATAATGC
hnRNP U_RV_peGFP	CCGGCGGCCGCTTTAGGTGGCGACCGGTGGCTTA
Mut_siRNA_RV	TGGCGTAGCTCAGCTCGACTTCATCACTTTCAAAGTTAGCAAA
Mut_siRNA_FW	GTCGAGCTGAGCTACGCCAAGAATGGACAAGATCTTGGCG
B4GALT1_FW	GCGAGTTCTCAAAAATGAACAATAACGTTTTGGTACACGGATAAGAG
B4GALT1_RV	TTTTTTTTTTTTTTTTTTTTTTTTTTTTTTTTTTTTTTTTTTTTTTTTTTTTACAAAGATAGGGTCATTTATTC
B4GALT1_MUT_FW	CAAGATTTCACAACTGCAAGTTCACAAAGCATTTCCTTTTCCTGGGAG
B4GALT1_MUT_RV	TTGTGAACTTGCAGTTGTGAAATCTTGAGTAAGGAAACAGGACCCGC
GALNT2_FW	GCGAGTTCTCAAAAATGAACAATAAGAGGGTCCGGGAGGCCCT
GALNT2_RV	TTTTTTTTTTTTTTTTTTTTTTTTTTTTTTTTTTTTTTTTTTTTTTTTTTTCTAGAAAGTATCTTCTCTTTATT
GALNT2_MUT_FW	CAACCAAAGGAGCAAGCACACATGCCCCAGCAAAGCGAGGAGAACTCTTGAAATC
GALNT2_MUT_RV	TTGCTGGGGCATGTGTGCTTGCTCCTTTGGTTGTGTCCTCAGCTCGCACGCAT
