# Supplementary material for: RNA G-quadruplexes control mitochondria-localized mRNA translation and energy metabolism
Source: Nat Commun. 2025 Apr 7;16:3292. doi: 10.1038/s41467-025-58118-5 (PMC11977240; doi:10.1038/s41467-025-58118-5)
Supplement: Supplementary file 5 — Supplementary Data 3 [file 41467_2025_58118_MOESM5_ESM.xlsx]

## Sheet: Feuil1
Supplementary Data 3. List of primers for generating the DNA templates used for the synthesis of biotinylated RNAs.
Primer name	Sequence
G3A2 WT	tgatacTAATACGACTCACTATAGGtcaacttctactctGGGAAGGGAAGGGAAGGGatcatcatgcatcatctcgctagctaa
G3A2 MUT	tgatacTAATACGACTCACTATAGGtcaacttctactctGCGAAGTGAAGTGAAGCGatcatcatgcatcatctcgctagctaa
NRAS WT	tgatacTAATACGACTCACTATAGGtcaacttctactctGGGAGGGGCGGGTCTGGGatcatcatgcatcatctcgctagctaa
NRAS MUT	TgatacTAATACGACTCACTATAGGtcaacttctactctGCGAGTACCGAGTCTGAGatcatcatgcatcatctcgctagctaat
	Note: Capital letter: T7 promoter; Capital and underlined letter: RG4 sequences;
	Underlined: NheI restriction site for transcription run-off.
