# Supplementary material for: RNA G-quadruplexes control mitochondria-localized mRNA translation and energy metabolism
Source: Nat Commun. 2025 Apr 7;16:3292. doi: 10.1038/s41467-025-58118-5 (PMC11977240; doi:10.1038/s41467-025-58118-5)
Supplement: Supplementary file 8 — Source Data File [file 41467_2025_58118_MOESM8_ESM.xlsx]

## Sheet: Fig. 1b
Fig. 1b
									DMSO PROFILE				PhenDC3 PROFILE
	R²
	DMSO	PhenDC3							Distance	TOMM20	BioCyTASQ		Distance	TOMM20	BioCyTASQ
	0.6798	0.21							0	6139	6335		0	6457	11629
	0.7449	0.52772							38.2578	5991	5949		38.0321	6445	11705
	0.8165	0.19							76.5156	5413	5594		76.0643	6395	11625
	0.876	0.34							114.773	5135	5336		114.096	6354	11514
	0.72	0.185							153.031	5000	5219		152.129	6361	11492
		0.09							191.289	4976	5055		190.161	6420	11591
									229.547	4976	5055		228.193	6501	11739
									267.805	5668	5096		266.225	6550	11820
									306.062	6075	5190		304.257	6516	11758
									344.32	7133	5700		342.289	6370	11554
									382.578	7497	6032		380.321	6116	11264
									420.836	7915	6865		418.354	5779	10943
									459.093	7823	7018		456.386	5395	10615
									497.351	7588	6956		494.418	5003	10284
									535.609	7192	7204		532.45	4640	9972
									573.867	6792	6870		570.482	4346	9724
									612.125	6258	6999		608.514	4152	9589
									650.382	6258	6999		646.546	4074	9576
									688.64	5761	6697		684.579	4098	9641
									726.898	4927	6580		722.611	4175	9728
									765.156	4384	6087		760.643	4242	9815
									803.414	3485	5234		798.675	4243	9949
									841.671	3151	4622		836.707	4168	10212
									879.929	2697	3773		874.739	4055	10663
									918.187	2660	3415		912.772	3982	11283
									956.445	2660	3161		950.804	4037	11979
									994.703	2721	2894		988.836	4274	12630
									1032.96	2711	2777		1026.87	4701	13144
									1071.22	2763	2874		1064.9	5274	13493
									1109.48	2662	2818		1102.93	5920	13703
									1147.73	2511	2745		1140.96	6558	13823
									1185.99	2353	2796		1179	7121	13890
									1224.25	2204	2591		1217.03	7566	13913
									1262.51	2194	2513		1255.06	7877	13877
									1300.76	2118	2266		1293.09	8062	13750
									1339.02	2091	2205		1331.13	8151	13508
									1377.28	1995	2054		1369.16	8192	13140
									1415.54	1913	1977		1407.19	8235	12666
									1453.8	1760	1905		1445.22	8324	12127
									1492.05	1760	1905		1483.25	8479	11577
									1530.31	1644	1951		1521.29	8693	11061
									1568.57	1611	2128		1559.32	8936	10609
									1606.83	1576	2349		1597.35	9159	10236
									1645.09	1472	2779		1635.38	9309	9949
									1683.34	1417	2953		1673.41	9337	9745
									1721.6	1394	3323		1711.45	9197	9607
									1759.86	1374	3265		1749.48	8863	9494
									1798.12	1492	3319		1787.51	8331	9348
									1836.37	1515	3070		1825.54	7631	9123
									1874.63	1591	2827		1863.58	6834	8805
									1912.89	1601	2874		1901.61	6034	8430
									1951.15	1640	2657		1939.64	5325	8064
									1989.41	1605	2599		1977.67	4768	7773
									2027.66	1647	2526		2015.7	4370	7593
									2065.92	1697	2506		2053.74	4087	7521
									2104.18	1682	2630		2091.77	3849	7523
									2142.44	1751	2666		2129.8	3594	7550
									2180.69	1908	2794		2167.83	3297	7549
									2218.95	2044	2946		2205.86	2974	7476
									2257.21	2241	3286		2243.9	2667	7295
									2295.47	2382	3560		2281.93	2415	6994
									2333.73	2382	3560		2319.96	2232	6594
									2371.98	2483	3868		2357.99	2108	6149
									2410.24	2580	3990		2396.03	2017	5738
									2448.5	2603	3796		2434.06	1940	5444
									2486.76	2710	3671		2472.09	1871	5329
									2525.01	2845	3484		2510.12	1822	5412
									2563.27	2886	3316		2548.15	1838	6424
									2601.53	3056	3256		2586.19	1875	6770
									2639.79	3298	3581		2624.22	1970	7082
									2678.05	3553	3808		2662.25	2102	7302
									2716.3	4241	4630		2700.28	2245	7409
									2754.56	4241	4630		2738.31	2378	7422
									2792.82	4632	5079		2776.35	2493	7380
									2831.08	5525	5978		2814.38	2604	7312
									2869.33	5842	6179		2852.41	2734	7226
									2907.59	6325	6375		2890.44	2916	7114
									2945.85	6322	6281		2928.48	3181	6972
									2984.11	6207	6206		2966.51	3547	6820
									3022.37	5956	5996		3004.54	4011	6698
									3060.62	5681	5878		3042.57	4537	6648
									3098.88	5171	5178		3080.6	5057	6691
									3137.14	4775	4746		3118.64	5488	6817
									3175.4	4502	4058		3156.67	5758	7001
									3213.65	4010	3537		3194.7	5835	7206
									3251.91	3460	3099		3232.73	5736	7403
									3290.17	2557	2161		3270.76	5523	7572
									3328.43	2054	2090		3308.8	5277	7702
									3366.69	1487	1674		3346.83	5065	7804
									3404.94	1234	1845		3384.86	4922	7908
									3443.2	1072	2050		3422.89	4846	8057
									3481.46	1071	1695		3460.93	4815	8287
									3519.72	1033	1779		3498.96	4801	8605
									3557.97	1163	1292		3536.99	4780	8984
									3596.23	1163	1292		3575.02	4735	9382
									3634.49	1229	887		3613.05	4653	9762
									3672.75	1220	913		3651.09	4524	10109
									3711.01	1228	923		3689.12	4343	10424
									3749.26	1089	786		3727.15	4120	10712
									3787.52	1068	798		3765.18	3880	10981
									3825.78	895	788		3803.21	3653	11252
									3864.04	866	770		3841.25	3465	11562
									3902.29	835	740		3879.28	3328	11949
									3940.55	788	729		3917.31	3241	12414
									3978.81	776	685		3955.34	3200	12894
									4017.07	776	767		3993.38	3201	13259
									4055.33	753	718		4031.41	3249	13374
									4093.58	742	769		4069.44	3343	13165
									4131.84	702	696		4107.47	3470	12665
									4170.1	663	628		4145.5	3603	12003
									4208.36	613	640		4183.54	3706	11335
									4246.61	564	599		4221.57	3754	10772
									4284.87	505	602		4259.6	3740	10340
									4323.13	533	578		4297.63	3684	9992
									4361.39	649	541		4335.66	3617	9656
									4399.65	782	502		4373.7	3566	9274
									4437.9	782	502		4411.73	3546	8827
									4476.16	915	409		4449.76	3553	8320
									4514.42	1230	354		4487.79	3573	7771
									4552.68	1189	258		4525.83	3593	7199
									4590.93	1403	232		4563.86	3606	6623
									4629.19	1568	201		4601.89	3616	6063
									4667.45	1212	188		4639.92	3633	5533
									4705.71	1256	151		4677.95	3666	5044
									4743.97	978	129		4715.99	3722	4604
									4782.22	963	79		4754.02	3797	4231
									4820.48	922	38		4792.05	3885	3957
									4858.74	747	56		4830.08	3975	3813
									4897	695	26		4868.11	4057	3809
									4935.26	532	32		4906.15	4125	3908
													4944.18	4177	4026
													4982.21	4205	4069
													5020.24	4193	3975
													5058.28	4117	3745

## Sheet: Fig 1c
Fig. 1d
	Time (min)	DMSO			phenDC3 5µM			phenDC3 20µM
		Replicate 1	Replicate 2	Replicate 3	Replicate 1	Replicate 2	Replicate 3	Replicate 1	Replicate 2	Replicate 3
	1.5	1	1	1	0.97	0.76	0.82	0.81	0.71	0.78
	10	0.98	0.99	0.97	0.91	0.76	0.79	0.8	0.71	0.75
	18.5	0.96	0.98	0.94	0.91	0.77	0.77	0.78	0.7	0.73
	27.1	0.25	0.26	0.22	0.25	0.21	0.2	0.23	0.19	0.18
	35.6	0.26	0.25	0.22	0.25	0.21	0.18	0.22	0.2	0.18
	44.1	0.26	0.25	0.22	0.25	0.21	0.18	0.23	0.2	0.18
	52.7	1.43	1.32	1.36	1.36	1.13	1.12	1.07	0.97	0.97
	61.2	1.34	1.41	1.3	1.3	1.19	1.12	1.07	1.02	1.03
	69.7	1.33	1.41	1.3	1.29	1.18	1.1	1.05	1.01	1.03
	78.3	0.13	0.13	0.09	0.13	0.1	0.08	0.13	0.1	0.08
	86.8	0.13	0.15	0.1	0.13	0.13	0.08	0.14	0.13	0.07
	95.3	0.13	0.13	0.09	0.13	0.12	0.07	0.13	0.11	0.07

## Sheet: Fig 1d
Fig. 1e
	DMSO			phenDC3 16h			phenDC3 48h
	Replicate 1	Replicate 2	Replicate 3	Replicate 1	Replicate 2	Replicate 3	Replicate 1	Replicate 2	Replicate 3
Active MMP in viable HCT116 cells	100	100	100	85	86	90	88	89	80

## Sheet: Fig 1e
Fig 1e	NORMALIZED OCR (pmol/min/µg proteins)													Cell number (x105)
	HCT116	DMSO			phenDC3 5µM			phenDC3 20µM			P-Values			HCT116	DMSO			phenDC3
		Replicate 1	Replicate 2	Replicate 3	Replicate 1	Replicate 2	Replicate 3	Replicate 1	Replicate 2	Replicate 3	phenDC3 5µM	phenDC3 20µM		Days	Replicate 1	Replicate 2	Replicate 3	Replicate 1	Replicate 2	Replicate 3	P-Values
	Basal respiration	1	1	1	0.78	0.79	0.81	0.78	0.7	0.77	0.001816	0.009982		0	25000	25000	25000	25000	25000	25000
	Maximal respiration	1	1	1	0.73	0.71	0.83	0.73	0.71	0.76	0.022487	0.002956		4	879000	1055000	880500	586500	1122500	651500
	ATP production	1	1	1	0.77	0.78	0.8	0.77	0.7	0.76	0.001653	0.007175		5	2065000	2500000	2170000	993500	1505000	1151500	0.0133
	Proton leak	1	1	1	0.79	0.75	0.87	0.79	0.75	0.85	0.030701	0.019819		6	4265000	4145000	3475000	1935000	2260000	2445000	0.0002
	Spare repiratory capacity	1	1	1	0.64	0.74	0.86	0.64	0.74	0.72	0.057626	0.010212		7	5690000	6500000	5735000	2125000	3820000	3575000	<0.0001
	HeLa	DMSO			phenDC3 5µM			phenDC3 20µM			P-Values			HeLa	DMSO		phenDC3
		Replicate 1	Replicate 2	Replicate 3	Replicate 1	Replicate 2	Replicate 3	Replicate 1	Replicate 2	Replicate 3	phenDC3 5µM	phenDC3 20µM		Days	Replicate 1	Replicate 2	Replicate 1	Replicate 2
	Basal respiration	1	1	1	0.95	0.61	0.64	0.59	0.69	0.63	0.133602	0.006336		0	7000	7000	7000	7000
	Maximal respiration	1	1	1	0.84	0.6	0.64	0.64	0.6	0.65	0.053906	0.0017		4	30500	30300	28387.5	14100
	ATP production	1	1	1	1.06	0.64	0.61	0.58	0.66	0.59	0.254174	0.004138		5	47400	44300	22250	18150
	Proton leak	1	1	1	0.59	0.85	0.72	0.63	0.85	0.75	0.064933	0.056262		6	74350	64900	28800	20000
	Spare repiratory capacity	1	1	1	0.58	0.36	0.61	0.78	0.36	0.72	0.025572	0.101331		7	330000	296250	107375	93625
	SKMEL28	DMSO			phenDC3 5µM			phenDC3 20µM			P-Values			SKMEL28	DMSO			phenDC3
		Replicate 1	Replicate 2	Replicate 3	Replicate 1	Replicate 2	Replicate 3	Replicate 1	Replicate 2	Replicate 3	phenDC3 5µM	phenDC3 20µM		Days	Replicate 1	Replicate 2	Replicate 3	Replicate 1	Replicate 2	Replicate 3	P-Values
	Basal respiration	1	1	1	0.81	0.99	0.58	0.3	0.76	0.33	0.223665	0.068835		0	10000	10000	10000	10000	10000	10000
	Maximal respiration	1	1	1	0.86	0.58	0.74	0.29	0.58	0.31	0.077895	0.022945		4	38850	67875	23450	18800	25062.5	11960
	ATP production	1	1	1	0.69	0.9	0.52	0.14	0.64	0.27	0.114198	0.04921		5	67450	83750	42950	15600	19437.5	14900
	Proton leak	1	1	1	0.98	1.02	0.79	0.52	1.02	0.53	0.427816	0.201091		6	81700	151250	75950	15300	21000	21500	0.0086
	Spare repiratory capacity	1	1	1	0.9	0.44	0.99	0.28	0.44	0.29	0.320103	0.006031		7	74800	201750	149000	14750	22562.5	17000	0.0005

## Sheet: Fig 2a
Fig. 2a
		IgG IP						BG4 IP
		Replicate 1		Replicate 2		Replicate 3		Replicate 1		Replicate 2		Replicate 3
		Duplicate 1	Duplicate 2	Duplicate 1	Duplicate 2	Duplicate 1	Duplicate 2	Duplicate 1	Duplicate 2	Duplicate 1	Duplicate 2	Duplicate 1	Duplicate 2	P-Value
	HSPD1	1	1	1	1	1	1	2.9	2.8	1.9	1.6	3.9	3.1	0.004186
	GALNT2	1	1	1	1	1	1	2.5	2.8	2.2	1.9	1.8	2	0.000611
	PTPRS	1	1	1	1	1	1	2.7	3.1	2.3	2.4			0.002856
	TMEM63B	1	1	1	1	1	1	2.4	2.7	1.5	1.4			0.053879
	ITM2C	1	1	1	1	1	1	1.9	2.1	1.9	1.5			0.006627
	GPD2	1	1	1	1	1	1	3.7	5.4	2.6	2.6	2.1	2.3	0.008874
	ALDH1B1	1	1	1	1	1	1	2.3	2.7	1.8	1.4			0.034442
	PC	1	1	1	1	1	1	2.1	2.3	3.2	2.8			0.007581
	SND1	1	1	1	1	1	1	2.1	2.3	1.2	1.1			0.114947
	SOD2	1	1	1	1	1	1	1.4	1.5	1.5	1.8	1.7	2.4	0.004877
	AKAP1	1	1	1	1	1	1	1.9	2	2.1	2			0.000149
	B4GALT1	1	1	1	1	1	1	2.9	3.4	2.2	1.8	1.2	1.7	0.015602
	PKM12	1	1	1	1	1	1	2.3	2.2	2.8	3.1	1.3	1.2	0.014719
	MRPS36	1	1	1	1	1	1	0.9	1	1.2	1.2			0.391002
	COX7A2	1	1	1	1	1	1	0.9	1	1.4	1.3	1.4	1.1	0.089589
	USP1	1	1	1	1	1	1	1.4	1.7	2.4	2.1	1.9	3.7	0.015074

## Sheet: Fig. 2b
Fig. 2b
										DMSO				PhenDC3 20µM				PhenDC3 50µM
										Replicate 1	Replicate 2	Replicate 3	Replicate 4	Replicate 1	Replicate 2	Replicate 3	Replicate 4	Replicate 1	Replicate 2	Replicate 3	Replicate 4
									B4GALT1	1	1	1	1	1.47354	2.00157	1.66216		1.33875	1.36131	1.3327
									SOD2	1	1	1	1	1.94021	2.68694	1.51759	1.35777	1.69677	1.9662	2.04628
									GALNT2	1	1	1	1	0.292569	0.127497		0.386344	0.193899	0.158106		0.537204
									PKM	1	1	1	1	0.318664	0.0283379	0.166458		0.19673	0.0564341	0.204292

## Sheet: Fig. 2c
Fig. 2c
		Fold enrichment PhenDC3/DMSO
		Protein				mRNA			P-Values
		Replicate 1	Replicate 2	Replicate 3	Replicate 4	Replicate 1	Replicate 2	Replicate 3	protein	mRNA
	B4GALT1	1.47354	2.00157	1.66216		0.6	0.4	1.1	0.043945	0.286254
	SOD2	1.94021	2.68694	1.51759	1.35777	0.7	1.1	1.1	0.060128	0.825922
	GALNT2	0.292569	0.127497		0.386344	0.7	1	1	0.010538	0.5
	PKM	0.318664	0.0283379	0.166458		0.6	1.1	0.9	0.010078	0.455669
	AKAP1		1.82634	1.96021	2.16894	0.7	1	1.1	0.010084	0.5
	COX1	0.852016	0.83821	0.378453		0.489434	0.692616	0.927612	0.184177	0.143751
	COX4	0.820361	1.77657	1.17193		0.374628	0.744399	0.814737	0.455609	0.121251

## Sheet: Fig. 2e 
Fig. 2e
	DMSO	PhenDC3	Puro
	0.946972	0.97216	1.096
	1.01118	1.00547	1.09825
	1.23125	0.957772	0.74488
	1.34765	0.829239	0.741754
	0.933493	0.761062	0.895251
	1.08754	0.826366	1.02556
	1.11309	1.04887	0.938934
	1.29322	1.04284	1.06279
	1.2256	1.06945	0.822629
	0.910334	1.0877	0.827247
	1.48925	0.885142	0.860123
	0.729071	0.977953	0.764857
	0.781285	0.956003	0.81633
	0.726602	0.789125	1.06345
	0.763926	0.556653	0.796746
	0.960372	0.759636	0.692917
	0.778427	0.785887	0.901979
	0.861747	0.641834	0.854429
	0.952749	0.810709	0.812181
	0.88633	1.13929	0.934969
	0.905472	1.1253	0.961901
	0.892612	0.845057	1.05348
	0.853427	0.888538
	1.10951	0.760335
	1.05479	1.00934
	1.17839	0.860597
	0.975713

## Sheet: Fig. 2g
Fig. 2g
	DMSO	PhenDC3	Puro
	1.33879	1.03525	0.703636
	1.16949	0.999182	0.614342
	1.07151	1.05332	0.744603
	1.61552	0.960699	0.6922
	1.68363	0.943849	0.944968
	1.54102	0.788058	0.984086
	1.63315	0.960415	1.0606
	1.4621	0.868704	0.928174
	1.56755	0.820248	0.697821
	1.66586	0.730763	0.640383
	1.47004	0.687199	0.66229
	1.43559	0.6557	0.581667
	1.49473	0.551323	0.568719
	1.24869	0.481002	0.796346
	1.08987	0.523672	0.810243
	1.09856	0.572436	0.424514
	0.894813	0.595707	0.40484
	0.793168	0.478716	0.465526
	0.769511	0.652662	0.53958
	0.712958	0.563325	0.442325
	0.726819	0.60925	0.491946
	0.740753	0.598408	0.535075
	0.688239	0.539121	0.424811
	0.740218	0.460722
	0.546105	0.542307
	0.620703	0.588065
	0.496876	0.642074
	0.533118	0.465727
	0.436744	0.585295
	0.516342
	0.47433
	0.69063
	0.735883
	0.654041
	0.642636

## Sheet: Fig. 2i
Fig. 2i
	PLA AKAP1-puro
		PLA AKAP1-Puro		PLA IkB-Puro
		DMSO	PhenDC3	DMSO
		0.78695	0.746551	0.399641
		0.809985	0.799867	0.538845
		0.823511	0.816762	0.553678
		0.82886	0.819827	0.559215
		0.832802	0.842583	0.592551
		0.836033	0.845057	0.598176
		0.893346	0.860271	0.612785
		0.899228	0.880668	0.67492
		0.908353	0.898	0.680558
		0.980884	0.989568	0.707213
		0.98407	1.03058	0.736282
		1.10624	1.06464	0.832386
		0.864514	0.805434	0.550226
		0.868063	0.820702	0.574289
		0.873297	0.823472	0.630063
		0.896742	0.824292	0.631064
		0.92444	0.83123	0.636097
		0.933868	0.848539	0.650912
		0.950331	0.850477	0.652501
		0.962463	0.854761	0.666906
		0.980096	0.873755	0.669774
		0.990434	0.884534	0.689878
		1.04685	0.910383	0.694657
		1.05323	0.922446	0.7531
		1.10842	0.94425	0.595963
		1.11405	0.961936	0.651549
		1.12494	0.975736	0.694886
		1.12593	0.979293	0.705162
		1.14192	0.992401	0.710782
		1.14556	0.997553	0.737591
		1.1488	1.02004	0.792759
		1.15702	1.05763	0.84545
		1.19523	1.10537	0.846406
		1.22222	1.12842	0.848407
		1.23168	1.13768	0.869217
		1.24964	1.14679	0.871915

[truncated: 64 more sheets: Fig. 2j, Fig. 2k, Fig. 3a, Fig. 3d, Fig. 3e, Fig. 3h, Fig. 3j, Fig. 4a, Fig. 4b, Fig. 4c, Fig. 5a, Fig. 5b, Fig. 5c, Fig. 5e, Fig. 5g, Fig. 5h, Fig. 6a, Fig. 6b, Fig. 6 c&d, Fig. 6e …]
